# Supplementary material for: Genome-Wide Association Study of Smoking Behavior Traits in a Chinese Han Population
Source: Front Psychiatry. 2020 Sep 9;11:564239. doi: 10.3389/fpsyt.2020.564239 (PMC7509597; doi:10.3389/fpsyt.2020.564239)
Supplement: Supplementary data 1 — Association analysis results of smoking initiation and CPD in this study. [file DataSheet_1.xlsx]

## Sheet: SmkInit
rs#	ID	CHR	Position	Minor / major allele	MAF	Pvalue	OR	Gene_ID	Gene_name
rs139753473	3-16407626	3	16407626	A/G	0.05744	2.527e-10	4.664	ENSG00000131378	RFTN1
rs200713609	3-16407433	3	16407433	A/G	0.04378	7.731e-10	6.24	ENSG00000131378	RFTN1
rs116358832	3-16407473	3	16407473	G/A	0.03796	1.01e-09	7.904	ENSG00000131378	RFTN1
rs796950514	3-16407447	3	16407447	C/T	0.04247	1.734e-09	6.066	ENSG00000131378	RFTN1
rs796881087	3-16407459	3	16407459	G/A	0.04251	1.84e-09	6.052	ENSG00000131378	RFTN1
rs796687837	3-16407457	3	16407457	G/A	0.0424	1.895e-09	6.045	ENSG00000131378	RFTN1
rs796068970	3-16407449	3	16407449	G/A	0.04251	2.041e-09	6.028	ENSG00000131378	RFTN1
rs796689769	3-16407441	3	16407441	T/C	0.04251	2.262e-09	6.003	ENSG00000131378	RFTN1
rs796931177	3-16407376	3	16407376	A/T	0.04101	1.629e-08	5.245	ENSG00000131378	RFTN1
rs796525300	3-16407640	3	16407640	A/C	0.04766	2.588e-08	4.298	ENSG00000131378	RFTN1
rs75180423	3-16408723	3	16408723	A/C	0.06548	2.942e-08	3.239	ENSG00000131378	RFTN1
rs796757175	3-16408752	3	16408752	T/C	0.06657	3.675e-08	3.164	ENSG00000131378	RFTN1
rs541378415	3-16408740	3	16408740	T/C	0.06645	4.081e-08	3.152	ENSG00000131378	RFTN1
rs796257874	3-16407658	3	16407658	A/G	0.04479	6.802e-08	4.306	ENSG00000131378	RFTN1
rs796468904	3-16407651	3	16407651	A/T	0.04616	7.908e-08	4.121	ENSG00000131378	RFTN1
rs990470344	3-16407683	3	16407683	T/C	0.04205	1.155e-07	4.395	ENSG00000131378	RFTN1
rs796606528	3-16407656	3	16407656	G/A	0.04525	1.562e-07	4.014	ENSG00000131378	RFTN1
8-72324178	8-72324178	8	72324178	A/G	0.2845	9.753e-07	1.633	ENSG00000253379	RP11-1102P16.1
rs190489448	17-65640344	17	65640344	T/C	0.01279	1.128e-06	0.09102	ENSG00000154217	PITPNC1
rs879511366	3-16408625	3	16408625	C/G	0.05616	1.767e-06	2.914	ENSG00000131378	RFTN1
rs796812630	3-16408600	3	16408600	A/C	0.0585	2.479e-06	2.782	ENSG00000131378	RFTN1
rs796349027	3-16408613	3	16408613	T/C	0.05845	2.586e-06	2.777	ENSG00000131378	RFTN1
rs796584733	3-16408608	3	16408608	G/A	0.05845	2.586e-06	2.777	ENSG00000131378	RFTN1
rs11153627	6-117074628	6	117074628	T/G	0.1562	3.745e-06	0.5764	ENSG00000183807	FAM162B
rs144169949	6-117079694	6	117079694	C/CTTTA	0.1562	3.745e-06	0.5764	ENSG00000183807	FAM162B
rs2095147	6-117076684	6	117076684	C/T	0.1566	4.9e-06	0.5806	ENSG00000183807	FAM162B
rs12154090	6-117059600	6	117059600	G/A	0.1489	5.243e-06	0.575	ENSG00000196911	KPNA5
rs78920076	9-103307845	9	103307845	T/C	0.06301	5.304e-06	0.4438	ENSG00000241697	TMEFF1
rs78920076	9-103307845	9	103307845	T/C	0.06301	5.304e-06	0.4438	ENSG00000251349	MSANTD3-TMEFF1
rs77314253	5-1086738	5	1086738	A/G	0.06712	5.368e-06	0.4491	ENSG00000113504	SLC12A7
rs879401109	3-16408637	3	16408637	C/T	0.05581	6.177e-06	2.728	ENSG00000131378	RFTN1
rs879453873	3-16408638	3	16408638	A/T	0.05581	6.177e-06	2.728	ENSG00000131378	RFTN1
8-72324762	8-72324762	8	72324762	C/T	0.2836	6.505e-06	1.571	ENSG00000253379	RP11-1102P16.1
rs11153628	6-117078799	6	117078799	C/A	0.1562	6.669e-06	0.5848	ENSG00000183807	FAM162B
rs11752701	6-117078436	6	117078436	T/A	0.1562	6.669e-06	0.5848	ENSG00000183807	FAM162B
rs12209580	6-117078784	6	117078784	T/C	0.1562	6.669e-06	0.5848	ENSG00000183807	FAM162B
rs6939546	6-117077773	6	117077773	G/C	0.1562	6.669e-06	0.5848	ENSG00000183807	FAM162B
rs6939549	6-117077782	6	117077782	A/C	0.1562	6.669e-06	0.5848	ENSG00000183807	FAM162B
rs9285419	6-117075268	6	117075268	T/A	0.1562	6.669e-06	0.5848	ENSG00000183807	FAM162B
rs9320579	6-117075632	6	117075632	A/G	0.1562	6.669e-06	0.5848	ENSG00000183807	FAM162B
rs9489034	6-117075219	6	117075219	C/T	0.1562	6.669e-06	0.5848	ENSG00000183807	FAM162B
rs117169243	1-247611491	1	247611491	A/G	0.02557	7.167e-06	0.2733	ENSG00000162711	NLRP3
rs75852888	5-1083509	5	1083509	G/A	0.06667	8.166e-06	0.4551	ENSG00000113504	SLC12A7
rs142743211	6-117075848	6	117075848	T/TTTC	0.1557	9.046e-06	0.5889	ENSG00000183807	FAM162B
rs148296229	6-117062199	6	117062199	ATAT/A	0.1557	9.046e-06	0.5889	ENSG00000196911	KPNA5
rs199589959	6-117059846	6	117059846	T/A	0.1557	9.046e-06	0.5889	ENSG00000196911	KPNA5
rs3931461	6-117059567	6	117059567	C/T	0.1539	9.858e-06	0.5887	ENSG00000196911	KPNA5
rs76261768	4-99542998	4	99542998	C/A	0.04566	1.219e-05	2.908	ENSG00000168785	TSPAN5
rs77464269	5-1080030	5	1080030	T/C	0.06256	1.222e-05	0.4507	ENSG00000113504	SLC12A7
rs116852141	13-19783349	13	19783349	G/A	0.02968	1.257e-05	0.3128	ENSG00000227879	PSPC1P1
rs190234523	6-87956720	6	87956720	G/A	0.01598	1.316e-05	0.1878	ENSG00000188994	ZNF292
11-83103394	11-83103394	11	83103394	C/T	0.05936	1.555e-05	2.481	ENSG00000255234	RP11-727A23.10
rs575867776	9-82124698	9	82124698	G/C	0.01187	1.581e-05	0.1333	ENSG00000233086	RP11-375O18.2
rs140826652	10-124802067	10	124802067	G/T	0.02329	1.646e-05	5.398	ENSG00000196177	ACADSB
rs140333915	13-96916627	13	96916627	T/C	0.01461	1.809e-05	0.1747	ENSG00000185352	HS6ST3
rs79985128	5-1084074	5	1084074	A/G	0.06758	1.848e-05	0.4725	ENSG00000113504	SLC12A7
16-81806710	16-81806710	16	81806710	G/A	0.4452	1.904e-05	0.6843	ENSG00000197943	PLCG2
rs186873911	17-65652007	17	65652007	G/C	0.0105	1.929e-05	0.1107	ENSG00000154217	PITPNC1
rs34566102	19-15305565	19	15305565	A/G	0.3543	2.021e-05	0.6763	ENSG00000074181	NOTCH3
rs114300293	4-99538366	4	99538366	A/C	0.03607	2.036e-05	3.336	ENSG00000168785	TSPAN5
rs117657998	4-99538368	4	99538368	A/T	0.03607	2.036e-05	3.336	ENSG00000168785	TSPAN5
rs75602528	4-99539132	4	99539132	C/T	0.03607	2.036e-05	3.336	ENSG00000168785	TSPAN5
rs117108359	2-70727215	2	70727215	T/C	0.04338	2.147e-05	0.4025	ENSG00000163235	TGFA
rs148672857	6-47446781	6	47446781	G/A	0.009132	2.193e-05	0.0826	ENSG00000198087	CD2AP
rs572691375	10-96573575	10	96573575	A/G	0.007306	2.232e-05	0.04688	ENSG00000165841	CYP2C19
rs148636323	13-96879521	13	96879521	C/G	0.01324	2.427e-05	0.159	ENSG00000185352	HS6ST3
rs148828277	13-96613262	13	96613262	C/T	0.01324	2.427e-05	0.159	ENSG00000102595	UGGT2
rs188145325	13-96486921	13	96486921	T/C	0.01324	2.427e-05	0.159	ENSG00000102595	UGGT2
rs184998077	6-88039178	6	88039178	T/A	0.01553	2.517e-05	0.1956	ENSG00000111850	SMIM8
rs184998077	6-88039178	6	88039178	T/A	0.01553	2.517e-05	0.1956	ENSG00000226524	RP1-102H19.8
4-185529634	4-185529634	4	185529634	C/G	0.2626	2.66e-05	1.537	ENSG00000254233	RP11-242J7.1
rs28619983	7-231896	7	231896	A/G	0.2274	2.72e-05	1.575	ENSG00000177706	FAM20C
1-205560119	1-205560119	1	205560119	T/C	0.05708	2.784e-05	0.4553	ENSG00000174514	MFSD4
rs796139390	3-16407411	3	16407411	C/G	0.03254	2.838e-05	3.535	ENSG00000131378	RFTN1
rs149773286	14-25496290	14	25496290	A/G	0.03059	2.882e-05	0.3457	ENSG00000168952	STXBP6
rs60318766	12-94239156	12	94239156	A/G	0.02329	2.91e-05	0.2739	ENSG00000169372	CRADD
rs3815188	19-15303225	19	15303225	A/G	0.3575	3.056e-05	0.6827	ENSG00000074181	NOTCH3
rs10404584	19-15301449	19	15301449	T/C	0.3607	3.069e-05	0.6832	ENSG00000074181	NOTCH3
rs62383940	5-139595622	5	139595622	A/G	0.1479	3.116e-05	0.6012	ENSG00000120306	CYSTM1
rs62385160	5-139608841	5	139608841	A/G	0.1479	3.116e-05	0.6012	ENSG00000120306	CYSTM1
rs184615914	11-58738567	11	58738567	A/G	0.01096	3.151e-05	0.1402	ENSG00000166840	GLYATL1
rs184615914	11-58738567	11	58738567	A/G	0.01096	3.151e-05	0.1402	ENSG00000255240	RP11-142C4.6
rs374584329	18-71958808	18	71958808	A/G	0.04064	3.292e-05	0.4053	ENSG00000166347	CYB5A
19-8626097	19-8626097	19	8626097	A/G	0.07534	3.481e-05	0.5086	ENSG00000142347	MYO1F
rs11755025	6-117029103	6	117029103	G/C	0.1311	3.595e-05	0.589	ENSG00000196911	KPNA5
rs200565143	18-71923738	18	71923738	TG/T	0.04429	3.7e-05	0.4235	ENSG00000166347	CYB5A
rs189467802	5-34082804	5	34082804	C/T	0.01005	3.904e-05	0.117	ENSG00000273294	RP11-1084J3.4
rs185841167	3-8204440	3	8204440	A/T	0.0128	3.915e-05	19.66	ENSG00000227110	LMCD1-AS1
12-916310	12-916310	12	916310	G/A	0.2059	3.934e-05	0.6424	ENSG00000060237	WNK1
rs183992124	4-155326881	4	155326881	T/C	0.005479	3.972e-05	0	ENSG00000197410	DCHS2
12-893967	12-893967	12	893967	C/A	0.2525	4.085e-05	0.6623	ENSG00000060237	WNK1
12-932357	12-932357	12	932357	C/T	0.205	4.128e-05	0.6427	ENSG00000060237	WNK1
rs111567543	6-116939134	6	116939134	AT/A	0.1342	4.139e-05	0.5947	ENSG00000111834	RSPH4A
rs200995387	6-116963878	6	116963878	A/C	0.1342	4.139e-05	0.5947	ENSG00000153975	ZUFSP
rs3798419	6-116981578	6	116981578	T/A	0.1342	4.139e-05	0.5947	ENSG00000153975	ZUFSP
rs784125	6-116940923	6	116940923	T/C	0.1342	4.139e-05	0.5947	ENSG00000111834	RSPH4A
rs76339758	4-110030777	4	110030777	A/G	0.05525	4.215e-05	0.4623	ENSG00000188517	COL25A1
rs7695794	4-37089548	4	37089548	A/G	0.0589	4.218e-05	0.4707	ENSG00000247810	RP11-103J17.1
rs12489119	3-89442133	3	89442133	A/C	0.03607	4.272e-05	0.3863	ENSG00000044524	EPHA3
rs364789	5-77387439	5	77387439	G/A	0.06986	4.3e-05	2.19	ENSG00000132842	AP3B1
rs425102	5-77396400	5	77396400	G/T	0.06986	4.3e-05	2.19	ENSG00000132842	AP3B1
12-947363	12-947363	12	947363	C/T	0.2041	4.332e-05	0.6429	ENSG00000060237	WNK1
2-55209177	2-55209177	2	55209177	G/A	0.3644	4.334e-05	0.6888	ENSG00000115310	RTN4
rs13395765	2-164720701	2	164720701	T/C	0.0242	4.51e-05	0.3087	ENSG00000237844	AC092684.1
rs17811019	2-164719182	2	164719182	C/T	0.0242	4.51e-05	0.3087	ENSG00000237844	AC092684.1
rs372119327	6-47677694	6	47677694	A/AATGTGTCTT	0.008676	4.511e-05	0.08787	ENSG00000153294	GPR115
12-918893	12-918893	12	918893	C/A	0.2032	4.545e-05	0.6432	ENSG00000060237	WNK1
rs62385163	5-139670591	5	139670591	G/C	0.1877	4.628e-05	0.6356	ENSG00000113068	PFDN1
rs150149801	20-58398312	20	58398312	A/C	0.007306	4.664e-05	0.05028	ENSG00000087495	PHACTR3
rs181380385	2-238620263	2	238620263	A/G	0.006849	4.664e-05	0.05028	ENSG00000124831	LRRFIP1
rs181184276	11-107819320	11	107819320	A/G	0.04064	4.678e-05	0.3977	ENSG00000179331	RAB39A
rs78744376	18-53133079	18	53133079	G/A	0.0379	4.678e-05	0.3977	ENSG00000196628	TCF4
rs78744376	18-53133079	18	53133079	G/A	0.0379	4.678e-05	0.3977	ENSG00000267028	RP11-619L19.1
rs117312047	6-89363186	6	89363186	A/G	0.01233	4.752e-05	0.1668	ENSG00000111880	RNGTT
rs16941284	12-111610723	12	111610723	A/T	0.09041	4.771e-05	0.5426	ENSG00000111249	CUX2
rs140124433	10-96523724	10	96523724	A/G	0.01416	4.791e-05	0.204	ENSG00000165841	CYP2C19
rs147959294	6-90674257	6	90674257	A/G	0.01461	4.791e-05	0.204	ENSG00000112182	BACH2
rs556452624	6-88033522	6	88033522	A/T	0.01507	4.791e-05	0.204	ENSG00000111850	SMIM8
rs556452624	6-88033522	6	88033522	A/T	0.01507	4.791e-05	0.204	ENSG00000164411	GJB7
rs556452624	6-88033522	6	88033522	A/T	0.01507	4.791e-05	0.204	ENSG00000226524	RP1-102H19.8
rs35631428	2-55244438	2	55244438	A/G	0.3594	4.834e-05	0.6896	ENSG00000115310	RTN4
rs78501442	11-107820220	11	107820220	A/G	0.0411	4.867e-05	0.4031	ENSG00000179331	RAB39A
12-923311	12-923311	12	923311	G/A	0.2055	5.097e-05	0.6463	ENSG00000060237	WNK1
12-926998	12-926998	12	926998	A/ACCC	0.2055	5.097e-05	0.6463	ENSG00000060237	WNK1
12-926999	12-926999	12	926999	A/ATCAGC	0.2055	5.097e-05	0.6463	ENSG00000060237	WNK1
12-919140-1	12-919140-1	12	919140	G/C	0.2025	5.162e-05	0.6448	ENSG00000060237	WNK1
rs117158066	9-131561273	9	131561273	A/G	0.09087	5.181e-05	0.5394	ENSG00000107021	TBC1D13
rs75394083	3-178535609	3	178535609	G/A	0.03242	5.181e-05	0.3617	ENSG00000197584	KCNMB2
rs75394083	3-178535609	3	178535609	G/A	0.03242	5.181e-05	0.3617	ENSG00000237978	RP11-385J1.2
4-185520068	4-185520068	4	185520068	G/A	0.2584	5.193e-05	1.516	ENSG00000254233	RP11-242J7.1
rs1834135	2-96244225	2	96244225	A/C	0.3292	5.223e-05	1.472	ENSG00000232717	TRIM51JP
12-922408	12-922408	12	922408	C/T	0.2046	5.347e-05	0.6466	ENSG00000060237	WNK1
12-970718	12-970718	12	970718	A/T	0.2046	5.347e-05	0.6466	ENSG00000060237	WNK1
6-116898416	6-116898416	6	116898416	A/C	0.1347	5.348e-05	0.5996	ENSG00000111832	RWDD1
6-116901640	6-116901640	6	116901640	G/A	0.1347	5.348e-05	0.5996	ENSG00000111832	RWDD1
6-116908586	6-116908586	6	116908586	G/A	0.1347	5.348e-05	0.5996	ENSG00000111832	RWDD1
6-116912735	6-116912735	6	116912735	A/C	0.1347	5.348e-05	0.5996	ENSG00000111832	RWDD1
6-116915018	6-116915018	6	116915018	C/G	0.1347	5.348e-05	0.5996	ENSG00000111832	RWDD1
rs1084887	6-116963142	6	116963142	T/C	0.1347	5.348e-05	0.5996	ENSG00000153975	ZUFSP
rs148593047	6-116966312	6	116966312	T/TTAAAC	0.1347	5.348e-05	0.5996	ENSG00000153975	ZUFSP
rs701027	12-125043419	12	125043419	C/G	0.3511	5.419e-05	1.459	ENSG00000196498	NCOR2
2-55216545	2-55216545	2	55216545	C/A	0.3671	5.428e-05	0.6924	ENSG00000115310	RTN4
rs412219	5-77387856	5	77387856	G/T	0.06941	5.556e-05	2.168	ENSG00000132842	AP3B1
rs78404451	12-125003583	12	125003583	C/G	0.1927	5.56e-05	1.593	ENSG00000196498	NCOR2
rs1084880	6-116946267	6	116946267	C/T	0.1338	5.57e-05	0.5995	ENSG00000111834	RSPH4A
rs1084881	6-116960687	6	116960687	T/C	0.1338	5.57e-05	0.5995	ENSG00000153975	ZUFSP
rs1084886	6-116962805	6	116962805	A/G	0.1338	5.57e-05	0.5995	ENSG00000153975	ZUFSP
rs784126	6-116942787	6	116942787	T/G	0.1338	5.57e-05	0.5995	ENSG00000111834	RSPH4A
rs784131	6-116950164	6	116950164	G/A	0.1338	5.57e-05	0.5995	ENSG00000111834	RSPH4A
rs12631931	3-8254925	3	8254925	T/G	0.01233	5.615e-05	18.96	ENSG00000227110	LMCD1-AS1
rs1596776	5-142033695	5	142033695	G/T	0.3279	5.692e-05	0.6871	ENSG00000113578	FGF1
rs1596776	5-142033695	5	142033695	G/T	0.3279	5.692e-05	0.6871	ENSG00000231185	AC005592.2
rs3746942	21-44300141	21	44300141	A/G	0.153	5.715e-05	0.615	ENSG00000160194	NDUFV3
rs7562292	2-55230219	2	55230219	T/C	0.3594	5.721e-05	0.6922	ENSG00000115310	RTN4
7-36659942	7-36659942	7	36659942	C/T	0.4315	5.874e-05	0.6995	ENSG00000136250	AOAH
12-919392	12-919392	12	919392	G/A	0.2027	5.884e-05	0.6472	ENSG00000060237	WNK1
12-964506	12-964506	12	964506	G/A	0.2027	5.884e-05	0.6472	ENSG00000060237	WNK1
12-965804	12-965804	12	965804	G/A	0.2027	5.884e-05	0.6472	ENSG00000060237	WNK1
rs7796362	7-11474533	7	11474533	A/G	0.04658	5.885e-05	2.555	ENSG00000005108	THSD7A
rs7796362	7-11474533	7	11474533	A/G	0.04658	5.885e-05	2.555	ENSG00000230333	AC004538.3
rs59569828	12-125003998	12	125003998	C/T	0.1973	6.006e-05	1.582	ENSG00000196498	NCOR2
rs756868124	12-904829	12	904829	AACTG/A	0.1973	6.05e-05	0.645	ENSG00000060237	WNK1
rs111979689	5-77572455	5	77572455	A/G	0.0589	6.123e-05	2.315	ENSG00000132842	AP3B1
rs56156114	5-77582213	5	77582213	C/T	0.0589	6.123e-05	2.315	ENSG00000132842	AP3B1
rs57209840	5-77578329	5	77578329	A/C	0.0589	6.123e-05	2.315	ENSG00000132842	AP3B1
rs60661646	5-77575016	5	77575016	A/G	0.0589	6.123e-05	2.315	ENSG00000132842	AP3B1
rs11948588	5-77588881	5	77588881	G/T	0.05571	6.158e-05	2.371	ENSG00000132842	AP3B1
rs56175514	5-77588341	5	77588341	C/T	0.05571	6.158e-05	2.371	ENSG00000132842	AP3B1
rs62301372	4-37086235	4	37086235	C/G	0.05855	6.194e-05	0.4774	ENSG00000247810	RP11-103J17.1
8-9128205	8-9128205	8	9128205	T/C	0.2288	6.214e-05	0.6597	ENSG00000254235	RP11-115J16.1
rs62385620	5-167763951	5	167763951	A/T	0.05936	6.237e-05	0.4829	ENSG00000113645	WWC1
4-185507804	4-185507804	4	185507804	A/C	0.1187	6.252e-05	1.776	ENSG00000254233	RP11-242J7.1
rs187104702	7-28553495	7	28553495	C/A	0.0105	6.26e-05	0.1477	ENSG00000146592	CREB5
rs10484211	4-37087939	4	37087939	G/A	0.05936	6.274e-05	0.4804	ENSG00000247810	RP11-103J17.1
rs1118339	4-37086022	4	37086022	T/C	0.05936	6.274e-05	0.4804	ENSG00000247810	RP11-103J17.1
rs112196506	4-37092759	4	37092759	T/TA	0.05936	6.274e-05	0.4804	ENSG00000247810	RP11-103J17.1
rs11725287	4-37095060	4	37095060	T/C	0.05936	6.274e-05	0.4804	ENSG00000247810	RP11-103J17.1
rs11729178	4-37080942	4	37080942	A/G	0.05936	6.274e-05	0.4804	ENSG00000247810	RP11-103J17.1
rs11731556	4-37102279	4	37102279	T/A	0.05936	6.274e-05	0.4804	ENSG00000247810	RP11-103J17.1
rs11736513	4-37097403	4	37097403	T/G	0.05936	6.274e-05	0.4804	ENSG00000247810	RP11-103J17.1
rs11736671	4-37097852	4	37097852	A/G	0.05936	6.274e-05	0.4804	ENSG00000247810	RP11-103J17.1
rs11736772	4-37081397	4	37081397	T/A	0.05936	6.274e-05	0.4804	ENSG00000247810	RP11-103J17.1
rs11736832	4-37098274	4	37098274	A/G	0.05936	6.274e-05	0.4804	ENSG00000247810	RP11-103J17.1
rs11737873	4-37081217	4	37081217	T/C	0.05936	6.274e-05	0.4804	ENSG00000247810	RP11-103J17.1
rs12362365	4-37083569	4	37083569	A/G	0.05936	6.274e-05	0.4804	ENSG00000247810	RP11-103J17.1
rs1426413	4-37080219	4	37080219	G/A	0.05936	6.274e-05	0.4804	ENSG00000247810	RP11-103J17.1
rs17826890	4-37097381	4	37097381	A/C	0.05936	6.274e-05	0.4804	ENSG00000247810	RP11-103J17.1
rs35490571	4-37093775	4	37093775	G/GA	0.05936	6.274e-05	0.4804	ENSG00000247810	RP11-103J17.1
rs56116126	4-37082895	4	37082895	G/A	0.05936	6.274e-05	0.4804	ENSG00000247810	RP11-103J17.1
rs62301367	4-37081736	4	37081736	A/G	0.05936	6.274e-05	0.4804	ENSG00000247810	RP11-103J17.1
rs62301369	4-37081911	4	37081911	G/A	0.05936	6.274e-05	0.4804	ENSG00000247810	RP11-103J17.1
rs62301376	4-37092858	4	37092858	G/T	0.05936	6.274e-05	0.4804	ENSG00000247810	RP11-103J17.1
rs62301388	4-37102785	4	37102785	C/G	0.05936	6.274e-05	0.4804	ENSG00000247810	RP11-103J17.1
rs62301397	4-37109385	4	37109385	A/G	0.05936	6.274e-05	0.4804	ENSG00000247810	RP11-103J17.1
rs73226703	4-37080456	4	37080456	T/C	0.05936	6.274e-05	0.4804	ENSG00000247810	RP11-103J17.1
rs73226704	4-37082875	4	37082875	C/T	0.05936	6.274e-05	0.4804	ENSG00000247810	RP11-103J17.1
rs73226707	4-37084401	4	37084401	A/T	0.05936	6.274e-05	0.4804	ENSG00000247810	RP11-103J17.1
rs9684377	4-37093287	4	37093287	T/A	0.05936	6.274e-05	0.4804	ENSG00000247810	RP11-103J17.1
rs118037581	13-101611412	13	101611412	A/G	0.03516	6.565e-05	0.3887	ENSG00000233009	NALCN-AS1
12-906058	12-906058	12	906058	CAA/C	0.205	6.583e-05	0.6502	ENSG00000060237	WNK1
5-96504130	5-96504130	5	96504130	CT/C	0.3941	6.598e-05	1.439	ENSG00000058729	RIOK2
5-96504130	5-96504130	5	96504130	CT/C	0.3941	6.598e-05	1.439	ENSG00000251606	CTD-2215E18.1
rs189134198	1-113475186	1	113475186	A/G	0.01142	6.714e-05	NA	ENSG00000155380	SLC16A1
rs549278959	1-113536690	1	113536690	A/G	0.01142	6.714e-05	NA	ENSG00000226419	SLC16A1-AS1
18-4077273	18-4077273	18	4077273	A/G	0.1553	6.716e-05	1.659	ENSG00000170579	DLGAP1
rs573872483	9-99830658	9	99830658	A/C	0.0137	6.731e-05	0.191	ENSG00000197214	TCEA1P1
12-880325	12-880325	12	880325	G/A	0.2132	6.747e-05	0.6547	ENSG00000060237	WNK1
5-139544455	5-139544455	5	139544455	A/G	0.1699	6.802e-05	0.6311	ENSG00000254363	CTB-131B5.5
5-139548981	5-139548981	5	139548981	A/G	0.1699	6.802e-05	0.6311	ENSG00000254363	CTB-131B5.5
5-139550123	5-139550123	5	139550123	T/C	0.1699	6.802e-05	0.6311	ENSG00000254363	CTB-131B5.5
5-139551187	5-139551187	5	139551187	G/A	0.1699	6.802e-05	0.6311	ENSG00000254363	CTB-131B5.5
5-139551624	5-139551624	5	139551624	T/C	0.1699	6.802e-05	0.6311	ENSG00000254363	CTB-131B5.5
6-116918611	6-116918611	6	116918611	G/A	0.1352	6.881e-05	0.6046	ENSG00000111832	RWDD1
rs2243367	6-117037616	6	117037616	G/A	0.1352	6.881e-05	0.6046	ENSG00000196911	KPNA5
rs138223670	6-133800767	6	133800767	TA/T	0.08082	7.017e-05	2.012	ENSG00000112319	EYA4
4-37101867-1	4-37101867-1	4	37101867	GATTATTATT/GATT	0.06019	7.059e-05	0.4826	ENSG00000247810	RP11-103J17.1
2-55270485	2-55270485	2	55270485	T/G	0.3621	7.15e-05	0.6959	ENSG00000115310	RTN4
rs2044291	2-55247954	2	55247954	G/A	0.3694	7.155e-05	0.6968	ENSG00000115310	RTN4
1-154768689	1-154768689	1	154768689	G/T	0.1489	7.187e-05	1.669	ENSG00000143603	KCNN3
rs7196935	16-90112891	16	90112891	C/G	0.0347	7.219e-05	3.113	ENSG00000222019	URAHP
12-937060	12-937060	12	937060	A/AT	0.2032	7.242e-05	0.6509	ENSG00000060237	WNK1
12-964551	12-964551	12	964551	T/A	0.2032	7.242e-05	0.6509	ENSG00000060237	WNK1
16-88713236	16-88713236	16	88713236	A/G	0.07534	7.242e-05	0.5212	ENSG00000051523	CYBA
rs145781384	5-77586741	5	77586741	C/T	0.03744	7.458e-05	0.406	ENSG00000132842	AP3B1
rs1084882	6-116960702	6	116960702	T/C	0.1333	7.467e-05	0.6043	ENSG00000153975	ZUFSP
rs784132	6-116950384	6	116950384	A/C	0.1333	7.467e-05	0.6043	ENSG00000111834	RSPH4A
rs2170491	8-49540310	8	49540310	T/C	0.2406	7.472e-05	0.6678	ENSG00000253608	RP11-770E5.1
rs142140476	5-77419975	5	77419975	C/G	0.06347	7.726e-05	2.219	ENSG00000132842	AP3B1
rs62134413	2-69377811	2	69377811	G/A	0.3763	7.757e-05	1.438	ENSG00000169604	ANTXR1
5-139559254	5-139559254	5	139559254	C/CTTTTCTT	0.1721	7.764e-05	0.6349	ENSG00000120306	CYSTM1
rs7936504	11-111671020	11	111671020	C/T	0.1689	7.785e-05	0.6315	ENSG00000086848	ALG9
rs7936504	11-111671020	11	111671020	C/T	0.1689	7.785e-05	0.6315	ENSG00000258529	ALG9
rs13183810	5-139659153	5	139659153	G/A	0.1379	7.787e-05	0.6098	ENSG00000113068	PFDN1
rs13183810	5-139659153	5	139659153	G/A	0.1379	7.787e-05	0.6098	ENSG00000120306	CYSTM1
12-889833	12-889833	12	889833	A/G	0.2105	7.795e-05	0.6558	ENSG00000060237	WNK1
rs13013418	2-145202375	2	145202375	C/A	0.06301	7.833e-05	2.241	ENSG00000169554	ZEB2
12-901531	12-901531	12	901531	C/T	0.2146	7.863e-05	0.6579	ENSG00000060237	WNK1
rs183574466	10-72607744	10	72607744	A/G	0.009132	7.884e-05	0.124	ENSG00000166224	SGPL1
rs370618905	2-109356519	2	109356519	T/G	0.009589	7.884e-05	0.124	ENSG00000153201	RANBP2
rs147529211	17-25356876	17	25356876	T/C	0.2553	7.889e-05	0.6739	ENSG00000266736	RP11-260A9.4
rs10210840	2-55226009	2	55226009	A/G	0.3534	7.938e-05	0.6963	ENSG00000115310	RTN4
2-55203931	2-55203931	2	55203931	C/G	0.3566	7.959e-05	0.6968	ENSG00000115310	RTN4
rs6545466	2-55228392	2	55228392	T/C	0.3603	7.974e-05	0.6973	ENSG00000115310	RTN4
rs75034678	1-247693447	1	247693447	G/A	0.03059	7.978e-05	0.363	ENSG00000169224	GCSAML
rs75034678	1-247693447	1	247693447	G/A	0.03059	7.978e-05	0.363	ENSG00000196242	OR2C3
2-55267545	2-55267545	2	55267545	T/C	0.3635	7.982e-05	0.6978	ENSG00000115310	RTN4
rs117869908	6-88072269	6	88072269	T/C	0.01689	7.982e-05	0.2419	ENSG00000203872	C6orf163
rs117869908	6-88072269	6	88072269	T/C	0.01689	7.982e-05	0.2419	ENSG00000226524	RP1-102H19.8
rs141358994	7-28797505	7	28797505	T/C	0.01644	7.982e-05	0.2419	ENSG00000146592	CREB5
rs141521223	7-152529697	7	152529697	T/C	0.01689	7.982e-05	0.2419	ENSG00000133627	ACTR3B
rs193263124	6-88078285	6	88078285	A/C	0.01689	7.982e-05	0.2419	ENSG00000226524	RP1-102H19.8
rs200358660	14-77074676	14	77074676	T/TA	0.01644	7.982e-05	0.2419	ENSG00000259124	RP11-187O7.3
rs56102400	5-77588467	5	77588467	G/T	0.05845	7.995e-05	2.288	ENSG00000132842	AP3B1
12-906049	12-906049	12	906049	ATGAAGATG/A	0.2055	8.082e-05	0.6539	ENSG00000060237	WNK1
8-9127869	8-9127869	8	9127869	G/C	0.2315	8.329e-05	0.6656	ENSG00000254235	RP11-115J16.1
rs35001562	5-156574259	5	156574259	A/G	0.2151	8.358e-05	1.544	ENSG00000113263	ITK
rs35001562	5-156574259	5	156574259	A/G	0.2151	8.358e-05	1.544	ENSG00000155868	MED7
rs1047005611	4-123955349	4	123955349	G/C	0.005023	8.381e-05	0	ENSG00000145375	SPATA5
rs117379631	1-184861488	1	184861488	C/T	0.005023	8.381e-05	0	ENSG00000135842	FAM129A
rs143129651	4-123844683	4	123844683	C/G	0.005023	8.381e-05	0	ENSG00000145375	SPATA5
rs144590562	1-184838958	1	184838958	T/G	0.005023	8.381e-05	0	ENSG00000135842	FAM129A
rs146255439	13-70448115	13	70448115	T/C	0.005479	8.381e-05	0	ENSG00000150361	KLHL1
rs151328210	2-32687500	2	32687500	A/G	0.005479	8.381e-05	0	ENSG00000115760	BIRC6
rs187143524	12-72686948	12	72686948	T/C	0.005023	8.381e-05	0	ENSG00000072657	TRHDE
rs188950819	12-72658973	12	72658973	G/A	0.005023	8.381e-05	0	ENSG00000072657	TRHDE
rs188950819	12-72658973	12	72658973	G/A	0.005023	8.381e-05	0	ENSG00000236333	TRHDE-AS1
rs532043495	16-87670407	16	87670407	T/C	0.005023	8.381e-05	0	ENSG00000154118	JPH3
rs576053147	2-32866858	2	32866858	A/G	0.005479	8.381e-05	0	ENSG00000018699	TTC27
rs369637240	4-109509127	4	109509127	T/C	0.01781	8.462e-05	6.219	ENSG00000234492	RPL34-AS1
12-966208	12-966208	12	966208	G/A	0.2046	8.476e-05	0.6542	ENSG00000060237	WNK1
rs547293645	9-140361269	9	140361269	C/G	0.005027	8.492e-05	0	ENSG00000130653	PNPLA7
rs66866010	2-213584484	2	213584484	T/C	0.4511	8.492e-05	1.42	ENSG00000273118	AC079610.1
rs73169575	7-141175716	7	141175716	T/A	0.1895	8.565e-05	1.577	ENSG00000261115	TMEM178B
12-897311	12-897311	12	897311	A/T	0.2128	8.658e-05	0.6586	ENSG00000060237	WNK1
4-185524583	4-185524583	4	185524583	C/T	0.2594	8.678e-05	1.496	ENSG00000254233	RP11-242J7.1
4-185528958	4-185528958	4	185528958	C/T	0.2594	8.678e-05	1.496	ENSG00000254233	RP11-242J7.1
12-9395908	12-9395908	12	9395908	A/G	0.4169	8.898e-05	1.424	ENSG00000256069	A2MP1
rs4672005	2-55246551	2	55246551	T/C	0.3621	8.898e-05	0.6992	ENSG00000115310	RTN4
rs200054859	10-48995860	10	48995860	C/T	0.01598	8.939e-05	7.55	ENSG00000232426	RP11-508M1.7
rs79909319	10-18658133	10	18658133	A/G	0.01689	8.939e-05	7.55	ENSG00000165995	CACNB2
rs113025571	5-156581265	5	156581265	T/C	0.2137	8.987e-05	1.543	ENSG00000113263	ITK
rs113025571	5-156581265	5	156581265	T/C	0.2137	8.987e-05	1.543	ENSG00000155868	MED7
rs11652194	17-1489668	17	1489668	C/T	0.274	9.009e-05	0.6823	ENSG00000167703	SLC43A2
rs4800192	18-22476692	18	22476692	G/A	0.3785	9.047e-05	1.433	ENSG00000266573	RP11-449D8.5
rs117528185	13-97038615	13	97038615	A/G	0.01461	9.065e-05	0.2131	ENSG00000185352	HS6ST3
rs138215623	6-89517180	6	89517180	A/G	0.01416	9.065e-05	0.2131	ENSG00000111880	RNGTT
rs142190761	7-157723791	7	157723791	C/G	0.0137	9.065e-05	0.2131	ENSG00000155093	PTPRN2
rs146397293	11-18641261	11	18641261	A/G	0.01461	9.065e-05	0.2131	ENSG00000179119	SPTY2D1
rs534222269	11-18626020	11	18626020	TG/T	0.01461	9.065e-05	0.2131	ENSG00000247595	SPTY2D1-AS1
rs77787479	21-42687940	21	42687940	T/C	0.03196	9.071e-05	0.3778	ENSG00000183844	FAM3B
rs76561645	12-94254259	12	94254259	T/C	0.02237	9.158e-05	0.2923	ENSG00000169372	CRADD
rs71511941	8-49559282	8	49559282	A/G	0.2534	9.167e-05	0.6754	ENSG00000253608	RP11-770E5.1
rs117082484	1-205560966	1	205560966	A/G	0.04749	9.17e-05	0.4471	ENSG00000174514	MFSD4
rs2889342	4-37091583	4	37091583	T/C	0.05982	9.225e-05	0.49	ENSG00000247810	RP11-103J17.1
rs79670363	16-1603496	16	1603496	T/C	0.07945	9.234e-05	0.5348	ENSG00000131634	TMEM204
rs79670363	16-1603496	16	1603496	T/C	0.07945	9.234e-05	0.5348	ENSG00000187535	IFT140
rs1079045	10-71224952	10	71224952	T/C	0.1406	9.259e-05	1.68	ENSG00000099282	TSPAN15
rs192053116	7-45764278	7	45764278	T/C	0.01279	9.265e-05	0.1753	ENSG00000214765	SEPT7P2
rs537256959	1-239781950	1	239781950	T/C	0.01233	9.265e-05	0.1753	ENSG00000133019	CHRM3
rs541764669	4-96255710	4	96255710	G/A	0.007763	9.275e-05	0.09383	ENSG00000182168	UNC5C
rs543516706	1-182495743	1	182495743	T/G	0.007763	9.275e-05	0.09383	ENSG00000121446	RGSL1
rs545326657	10-96735992	10	96735992	G/A	0.007763	9.275e-05	0.09383	ENSG00000138109	CYP2C9
rs555244796	5-113872467	5	113872467	T/C	0.007763	9.275e-05	0.09383	ENSG00000246316	RP11-492A10.1
rs10484213	4-37121394	4	37121394	T/C	0.0589	9.299e-05	0.4875	ENSG00000247810	RP11-103J17.1
rs11726516	4-37120393	4	37120393	T/C	0.0589	9.299e-05	0.4875	ENSG00000247810	RP11-103J17.1
rs1426415	4-37085295	4	37085295	G/A	0.0589	9.299e-05	0.4875	ENSG00000247810	RP11-103J17.1
rs55734884	4-37116087	4	37116087	A/C	0.0589	9.299e-05	0.4875	ENSG00000247810	RP11-103J17.1
rs62301398	4-37119621	4	37119621	C/A	0.0589	9.299e-05	0.4875	ENSG00000247810	RP11-103J17.1
rs62301399	4-37121421	4	37121421	G/C	0.0589	9.299e-05	0.4875	ENSG00000247810	RP11-103J17.1
rs7675074	4-37112544	4	37112544	C/A	0.0589	9.299e-05	0.4875	ENSG00000247810	RP11-103J17.1
12-946878	12-946878	12	946878	A/G	0.2027	9.32e-05	0.6549	ENSG00000060237	WNK1
rs115470994	4-93450935	4	93450935	G/A	0.0484	9.351e-05	0.4545	ENSG00000152208	GRID2
rs75243215	8-39097926	8	39097926	T/C	0.05068	9.416e-05	0.4581	ENSG00000197140	ADAM32
rs143886976	3-89346922	3	89346922	T/C	0.05571	9.419e-05	0.4824	ENSG00000044524	EPHA3
rs77559584	18-20502715	18	20502715	A/G	0.04155	9.429e-05	2.69	ENSG00000101773	RBBP8
rs77559584	18-20502715	18	20502715	A/G	0.04155	9.429e-05	2.69	ENSG00000265943	RP11-739L10.1
rs73226711	4-37086385	4	37086385	C/A	0.06073	9.467e-05	0.4875	ENSG00000247810	RP11-103J17.1
rs61841187	1-247600791	1	247600791	C/T	0.05525	9.496e-05	0.4769	ENSG00000162711	NLRP3
rs4875371	8-4492509	8	4492509	C/T	0.1402	9.523e-05	0.6148	ENSG00000183117	CSMD1
1-205598979	1-205598979	1	205598979	A/G	0.05388	9.525e-05	0.471	ENSG00000158711	ELK4
5-163630080	5-163630080	5	163630080	A/G	0.2091	9.529e-05	0.6594	ENSG00000253331	CTC-207P7.1
rs35760914	6-117039518	6	117039518	T/C	0.1338	9.573e-05	0.6093	ENSG00000196911	KPNA5
11-10630262	11-10630262	11	10630262	C/G	0.3037	9.629e-05	0.6904	ENSG00000072952	MRVI1
11-10630262	11-10630262	11	10630262	C/G	0.3037	9.629e-05	0.6904	ENSG00000133800	LYVE1
12-9393753	12-9393753	12	9393753	A/G	0.4151	9.684e-05	1.422	ENSG00000237248	LINC00987
12-9393753	12-9393753	12	9393753	A/G	0.4151	9.684e-05	1.422	ENSG00000256069	A2MP1
12-9393788	12-9393788	12	9393788	A/G	0.4155	9.684e-05	1.422	ENSG00000237248	LINC00987
12-9393788	12-9393788	12	9393788	A/G	0.4155	9.684e-05	1.422	ENSG00000256069	A2MP1
rs7617623	3-150675977	3	150675977	A/G	0.2311	9.694e-05	1.521	ENSG00000163646	CLRN1
rs7617623	3-150675977	3	150675977	A/G	0.2311	9.694e-05	1.521	ENSG00000239265	CLRN1-AS1
rs7617623	3-150675977	3	150675977	A/G	0.2311	9.694e-05	1.521	ENSG00000243273	RP11-166N6.2
rs61959203	13-67405176	13	67405176	C/T	0.3776	9.707e-05	1.431	ENSG00000184226	PCDH9
rs61959203	13-67405176	13	67405176	C/T	0.3776	9.707e-05	1.431	ENSG00000228842	PCDH9-AS2
12-113260297	12-113260297	12	113260297	T/C	0.006393	9.756e-05	0.05421	ENSG00000089169	RPH3A
rs140431608	14-65756689	14	65756689	G/A	0.006393	9.756e-05	0.05421	ENSG00000258760	CTD-2509G16.5
rs147594126	9-140383969	9	140383969	A/G	0.006393	9.756e-05	0.05421	ENSG00000130653	PNPLA7
rs189292303	3-167309717	3	167309717	C/T	0.006393	9.756e-05	0.05421	ENSG00000174776	WDR49
rs200058849	14-65756707	14	65756707	C/CA	0.006393	9.756e-05	0.05421	ENSG00000258760	CTD-2509G16.5
rs76085775	3-180708377	3	180708377	A/T	0.006393	9.756e-05	0.05421	ENSG00000242808	SOX2-OT
12-130916685	12-130916685	12	130916685	T/C	0.4534	9.825e-05	1.414	ENSG00000060709	RIMBP2
rs28505389	8-49550701	8	49550701	T/C	0.2429	9.877e-05	0.6734	ENSG00000253608	RP11-770E5.1
12-926248	12-926248	12	926248	T/C	0.2059	9.897e-05	0.6575	ENSG00000060237	WNK1
rs116991175	1-52267751	1	52267751	A/G	0.07397	9.903e-05	2.024	ENSG00000078618	NRD1
rs6755468	2-55240026	2	55240026	C/A	0.3598	9.912e-05	0.7006	ENSG00000115310	RTN4
rs11957434	5-156575312	5	156575312	A/G	0.2151	9.93e-05	1.537	ENSG00000113263	ITK
rs11957434	5-156575312	5	156575312	A/G	0.2151	9.93e-05	1.537	ENSG00000155868	MED7
rs55851034	5-156582615	5	156582615	A/G	0.2146	9.93e-05	1.537	ENSG00000113263	ITK
rs55851034	5-156582615	5	156582615	A/G	0.2146	9.93e-05	1.537	ENSG00000155868	MED7
rs2569069	5-156574530	5	156574530	C/T	0.2237	9.965e-05	1.527	ENSG00000113263	ITK
rs2569069	5-156574530	5	156574530	C/T	0.2237	9.965e-05	1.527	ENSG00000155868	MED7
rs863681	5-156573589	5	156573589	C/A	0.2233	9.965e-05	1.527	ENSG00000113263	ITK
rs863681	5-156573589	5	156573589	C/A	0.2233	9.965e-05	1.527	ENSG00000155868	MED7
rs9362652	6-64971994	6	64971994	G/A	0.3018	9.969e-05	0.69	ENSG00000188107	EYS
2-202742182	2-202742182	2	202742182	T/C	0.121	0.0001009	0.5961	ENSG00000138395	CDK15
rs796239976	6-133842340	6	133842340	T/C	0.04388	0.0001014	2.625	ENSG00000112319	EYA4
rs796239976	6-133842340	6	133842340	T/C	0.04388	0.0001014	2.625	ENSG00000227954	RP3-323P13.2
rs17738837	2-145196196	2	145196196	G/T	0.06256	0.0001017	2.215	ENSG00000169554	ZEB2
rs877623	1-205418631	1	205418631	C/T	0.2845	0.000102	0.6867	ENSG00000186007	LEMD1
rs67710699	2-145198940	2	145198940	A/T	0.06119	0.000103	2.238	ENSG00000169554	ZEB2
rs10098811	8-49552005	8	49552005	A/G	0.2425	0.0001038	0.6739	ENSG00000253608	RP11-770E5.1
rs28496614	8-49550534	8	49550534	A/G	0.2425	0.0001038	0.6739	ENSG00000253608	RP11-770E5.1
rs12189877	6-116962671	6	116962671	T/G	0.1315	0.0001039	0.6091	ENSG00000153975	ZUFSP
rs12203216	6-116962673	6	116962673	C/A	0.1315	0.0001039	0.6091	ENSG00000153975	ZUFSP
7-36650296	7-36650296	7	36650296	G/A	0.4342	0.000104	0.7082	ENSG00000136250	AOAH
rs2287256	22-20795926	22	20795926	T/C	0.05734	0.0001041	2.288	ENSG00000099910	KLHL22
rs2981527	3-124810790	3	124810790	A/G	0.02968	0.0001042	3.414	ENSG00000221955	SLC12A8
rs10212936	4-37096042	4	37096042	T/C	0.08584	0.0001053	0.5504	ENSG00000247810	RP11-103J17.1
rs112088400	4-37086108	4	37086108	A/G	0.08584	0.0001053	0.5504	ENSG00000247810	RP11-103J17.1
rs1988887	4-37085969	4	37085969	C/T	0.08584	0.0001053	0.5504	ENSG00000247810	RP11-103J17.1
rs723964	4-37087572	4	37087572	A/G	0.08584	0.0001053	0.5504	ENSG00000247810	RP11-103J17.1
rs7668754	4-37088805	4	37088805	T/A	0.08584	0.0001053	0.5504	ENSG00000247810	RP11-103J17.1
rs9684775	4-37089445	4	37089445	G/A	0.0863	0.0001053	0.5504	ENSG00000247810	RP11-103J17.1
5-139567217	5-139567217	5	139567217	G/T	0.1708	0.0001059	0.6394	ENSG00000120306	CYSTM1
1-21016010	1-21016010	1	21016010	A/G	0.1973	0.000106	1.556	ENSG00000117245	KIF17
7-36656147	7-36656147	7	36656147	A/T	0.4279	0.0001072	0.7083	ENSG00000136250	AOAH
rs113111800	8-49548628	8	49548628	G/GTGAGCCAC	0.2416	0.000109	0.6743	ENSG00000253608	RP11-770E5.1
rs35116039	8-49544752	8	49544752	C/T	0.2416	0.000109	0.6743	ENSG00000253608	RP11-770E5.1
rs35564937	8-49548607	8	49548607	A/G	0.2416	0.000109	0.6743	ENSG00000253608	RP11-770E5.1
rs4873281	8-49544392	8	49544392	C/T	0.2416	0.000109	0.6743	ENSG00000253608	RP11-770E5.1
rs4873282	8-49544554	8	49544554	C/T	0.2416	0.000109	0.6743	ENSG00000253608	RP11-770E5.1
rs4873283	8-49549289	8	49549289	A/G	0.2416	0.000109	0.6743	ENSG00000253608	RP11-770E5.1
rs17054294	5-156585154	5	156585154	G/A	0.2155	0.0001096	1.532	ENSG00000113263	ITK
rs17054294	5-156585154	5	156585154	G/A	0.2155	0.0001096	1.532	ENSG00000155868	MED7
rs6555873	5-156584519	5	156584519	A/G	0.2155	0.0001096	1.532	ENSG00000113263	ITK
rs6555873	5-156584519	5	156584519	A/G	0.2155	0.0001096	1.532	ENSG00000155868	MED7
rs6887883	5-156582087	5	156582087	T/C	0.2155	0.0001096	1.532	ENSG00000113263	ITK
rs6887883	5-156582087	5	156582087	T/C	0.2155	0.0001096	1.532	ENSG00000155868	MED7
rs365377	5-156579310	5	156579310	A/G	0.2242	0.0001097	1.522	ENSG00000113263	ITK
rs365377	5-156579310	5	156579310	A/G	0.2242	0.0001097	1.522	ENSG00000155868	MED7
rs435328	5-156586275	5	156586275	T/C	0.2242	0.0001097	1.522	ENSG00000113263	ITK
rs59551280	14-96887565	14	96887565	A/C	0.03562	0.00011	0.4034	ENSG00000140057	AK7
rs116999260	7-6170261	7	6170261	G/A	0.01872	0.0001101	5.271	ENSG00000106346	USP42
rs7647988	3-150684056	3	150684056	G/A	0.3694	0.0001101	1.43	ENSG00000163646	CLRN1
rs7647988	3-150684056	3	150684056	G/A	0.3694	0.0001101	1.43	ENSG00000239265	CLRN1-AS1
rs7647988	3-150684056	3	150684056	G/A	0.3694	0.0001101	1.43	ENSG00000243273	RP11-166N6.2
rs7340476	2-55227346	2	55227346	C/G	0.3648	0.0001105	0.7029	ENSG00000115310	RTN4
12-9395763	12-9395763	12	9395763	T/C	0.4174	0.0001106	1.417	ENSG00000256069	A2MP1
12-9395774	12-9395774	12	9395774	C/CAA	0.4174	0.0001106	1.417	ENSG00000256069	A2MP1
rs11057650	12-125004262	12	125004262	G/A	0.2032	0.000113	1.546	ENSG00000196498	NCOR2
7-36657230	7-36657230	7	36657230	G/A	0.4265	0.0001134	0.7091	ENSG00000136250	AOAH
rs34036465	8-49541650	8	49541650	T/G	0.2406	0.0001145	0.6748	ENSG00000253608	RP11-770E5.1
rs13170556	5-156522588	5	156522588	C/T	0.1758	0.0001149	1.59	ENSG00000135077	HAVCR2
rs10991994	9-94342986	9	94342986	C/T	0.1265	0.0001156	1.709	ENSG00000169071	ROR2
rs10174838	2-55241216	2	55241216	T/A	0.3571	0.0001164	0.7027	ENSG00000115310	RTN4
rs12613984	2-152987546	2	152987546	C/A	0.2721	0.0001173	1.475	ENSG00000115145	STAM2
rs34026386	5-156584788	5	156584788	C/T	0.2142	0.0001178	1.53	ENSG00000113263	ITK
rs34026386	5-156584788	5	156584788	C/T	0.2142	0.0001178	1.53	ENSG00000155868	MED7
rs36108413	5-156573475	5	156573475	A/T	0.2142	0.0001178	1.53	ENSG00000113263	ITK
rs36108413	5-156573475	5	156573475	A/T	0.2142	0.0001178	1.53	ENSG00000155868	MED7
rs68079378	17-22176987	17	22176987	T/C	0.03836	0.0001181	0.4146	ENSG00000264262	RP11-285M22.3
rs184239666	20-58922609	20	58922609	G/T	0.01872	0.0001182	0.2743	ENSG00000228340	RP5-1043L13.1
rs529842440	15-56401656	15	56401656	C/T	0.01826	0.0001182	0.2743	ENSG00000181827	RFX7
rs13439150	8-49588729	8	49588729	C/T	0.2562	0.0001197	0.6807	ENSG00000253608	RP11-770E5.1
5-139575609	5-139575609	5	139575609	C/CAG	0.1731	0.0001201	0.6432	ENSG00000120306	CYSTM1
22-26251672	22-26251672	22	26251672	G/A	0.1078	0.0001207	1.783	ENSG00000133454	MYO18B
rs371876	5-156579866	5	156579866	A/G	0.2251	0.0001207	1.517	ENSG00000113263	ITK
rs371876	5-156579866	5	156579866	A/G	0.2251	0.0001207	1.517	ENSG00000155868	MED7
rs75764890	6-16266186	6	16266186	C/G	0.1228	0.0001207	0.602	ENSG00000137198	GMPR
rs9477075	6-16270128	6	16270128	A/G	0.1228	0.0001207	0.602	ENSG00000137198	GMPR
rs33934332	8-18516320	8	18516320	TA/T	0.1644	0.0001216	0.6365	ENSG00000156011	PSD3
rs391616	21-42706289	21	42706289	C/G	0.03836	0.0001217	0.4199	ENSG00000183844	FAM3B
rs117683711	10-27978299	10	27978299	C/T	0.01689	0.0001218	6.031	ENSG00000150051	MKX
rs376200170	10-28038268	10	28038268	C/CTG	0.01689	0.0001218	6.031	ENSG00000230500	RP11-360I20.2
rs142129496	18-20398115	18	20398115	A/G	0.03927	0.000122	2.712	ENSG00000101773	RBBP8
rs142129496	18-20398115	18	20398115	A/G	0.03927	0.000122	2.712	ENSG00000265943	RP11-739L10.1
rs142129496	18-20398115	18	20398115	A/G	0.03927	0.000122	2.712	ENSG00000266850	RP11-370A5.1
rs145209964	18-20301136	18	20301136	T/C	0.03927	0.000122	2.712	ENSG00000265943	RP11-739L10.1
rs148076860	18-20348852	18	20348852	G/A	0.03927	0.000122	2.712	ENSG00000265943	RP11-739L10.1
rs148076860	18-20348852	18	20348852	G/A	0.03927	0.000122	2.712	ENSG00000266850	RP11-370A5.1
11-10626684	11-10626684	11	10626684	T/C	0.3068	0.0001221	0.6948	ENSG00000072952	MRVI1
11-10626684	11-10626684	11	10626684	T/C	0.3068	0.0001221	0.6948	ENSG00000133800	LYVE1
rs75090992	5-1088022-1	5	1088022	G/T	0.08692	0.0001224	0.5502	ENSG00000113504	SLC12A7
rs377313400	11-843481	11	843481	G/A	0.01142	0.0001239	0.1561	ENSG00000214063	TSPAN4
rs557287744	20-15550560	20	15550560	C/T	0.01005	0.0001239	0.1561	ENSG00000172264	MACROD2
rs565388755	1-239753087	1	239753087	T/A	0.01096	0.0001239	0.1561	ENSG00000133019	CHRM3
rs573375669	1-239657396	1	239657396	T/G	0.01096	0.0001239	0.1561	ENSG00000133019	CHRM3
rs73795819	6-155337380	6	155337380	G/A	0.01005	0.0001239	0.1561	ENSG00000146426	TIAM2
rs78968127	9-658011	9	658011	G/C	0.0105	0.0001239	0.1561	ENSG00000107104	KANK1
rs77877362	21-41695403	21	41695403	C/A	0.2384	0.000124	1.502	ENSG00000171587	DSCAM
9-129241824	9-129241824	9	129241824	G/A	0.3018	0.0001244	1.456	ENSG00000196814	MVB12B
9-129242416	9-129242416	9	129242416	C/T	0.3018	0.0001244	1.456	ENSG00000196814	MVB12B
rs11045348	12-20783100	12	20783100	T/C	0.3014	0.0001248	1.453	ENSG00000172572	PDE3A
rs13257444	8-49553097	8	49553097	T/C	0.2429	0.0001249	0.6771	ENSG00000253608	RP11-770E5.1
rs16938259	8-49553733	8	49553733	T/C	0.2429	0.0001249	0.6771	ENSG00000253608	RP11-770E5.1
rs16938260	8-49553776	8	49553776	C/T	0.2429	0.0001249	0.6771	ENSG00000253608	RP11-770E5.1
rs35545096	8-49553936	8	49553936	A/T	0.2429	0.0001249	0.6771	ENSG00000253608	RP11-770E5.1
rs35906681	8-49550553	8	49550553	A/AC	0.2429	0.0001249	0.6771	ENSG00000253608	RP11-770E5.1
rs4873284	8-49552970	8	49552970	T/C	0.2429	0.0001249	0.6771	ENSG00000253608	RP11-770E5.1
rs72048619	8-49553053	8	49553053	C/CAGCCACAGTGGCTGCTG	0.2429	0.0001249	0.6771	ENSG00000253608	RP11-770E5.1
rs79256594	3-89177432	3	89177432	T/C	0.03881	0.000125	0.4249	ENSG00000044524	EPHA3
7-36649339	7-36649339	7	36649339	C/G	0.4128	0.000126	0.7097	ENSG00000136250	AOAH
rs146855605	18-20525420	18	20525420	T/A	0.0411	0.0001262	2.649	ENSG00000101773	RBBP8
rs55990585	3-150681783	3	150681783	G/A	0.3712	0.0001268	1.425	ENSG00000163646	CLRN1
rs55990585	3-150681783	3	150681783	G/A	0.3712	0.0001268	1.425	ENSG00000239265	CLRN1-AS1
rs55990585	3-150681783	3	150681783	G/A	0.3712	0.0001268	1.425	ENSG00000243273	RP11-166N6.2
rs394902	5-77386991	5	77386991	A/G	0.06393	0.0001269	2.152	ENSG00000132842	AP3B1
rs12600628	17-55898586	17	55898586	T/C	0.2151	0.0001288	0.6677	ENSG00000265542	RP11-60A24.3
rs149979674	14-56785355	14	56785355	A/G	0.01279	0.0001288	0.2003	ENSG00000259719	RP11-930O11.1
rs2278385	5-156589399	5	156589399	T/G	0.2151	0.0001299	1.525	ENSG00000113263	ITK
rs2278385	5-156589399	5	156589399	T/G	0.2151	0.0001299	1.525	ENSG00000170613	FAM71B
11-10629465	11-10629465	11	10629465	G/C	0.3091	0.0001304	0.6964	ENSG00000072952	MRVI1
11-10629465	11-10629465	11	10629465	G/C	0.3091	0.0001304	0.6964	ENSG00000133800	LYVE1
rs34408878	5-156564228-1	5	156564228	C/G	0.1754	0.0001306	1.592	ENSG00000135077	HAVCR2
rs117340039	16-10644156	16	10644156	G/A	0.02922	0.0001313	0.3723	ENSG00000213853	EMP2
5-139559099	5-139559099	5	139559099	T/C	0.1712	0.0001314	0.6436	ENSG00000120306	CYSTM1
rs4883790	13-67370120	13	67370120	T/C	0.3598	0.0001319	1.427	ENSG00000184226	PCDH9
rs138862809	20-2451241	20	2451241	G/GC	0.1315	0.0001327	0.6142	ENSG00000125835	SNRPB
rs138862809	20-2451241	20	2451241	G/GC	0.1315	0.0001327	0.6142	ENSG00000256566	RP4-734P14.4
rs79230891	3-150682226	3	150682226	A/G	0.3598	0.0001331	1.427	ENSG00000163646	CLRN1
rs79230891	3-150682226	3	150682226	A/G	0.3598	0.0001331	1.427	ENSG00000239265	CLRN1-AS1
rs79230891	3-150682226	3	150682226	A/G	0.3598	0.0001331	1.427	ENSG00000243273	RP11-166N6.2
rs181485515	10-88629382	10	88629382	G/C	0.06027	0.0001342	0.4997	ENSG00000107779	BMPR1A
rs186173839	10-88629383	10	88629383	T/G	0.06027	0.0001342	0.4997	ENSG00000107779	BMPR1A
rs6726158	2-55239202-1	2	55239202	T/G	0.3563	0.0001365	0.7045	ENSG00000115310	RTN4
2-55270629	2-55270629	2	55270629	C/T	0.3639	0.0001367	0.7062	ENSG00000115310	RTN4
rs4525989	4-37116891	4	37116891	A/C	0.05845	0.000137	0.4949	ENSG00000247810	RP11-103J17.1
rs73226721	4-37122751	4	37122751	G/A	0.05845	0.000137	0.4949	ENSG00000247810	RP11-103J17.1
rs75622376	12-111525915	12	111525915	T/C	0.1374	0.0001371	0.6196	ENSG00000111249	CUX2
2-169632725	2-169632725	2	169632725	G/A	0.02055	0.0001372	4.639	ENSG00000227617	CERS6-AS1
5-139563208	5-139563208	5	139563208	G/C	0.1703	0.0001375	0.6438	ENSG00000120306	CYSTM1
5-139569581	5-139569581	5	139569581	A/T	0.1703	0.0001375	0.6438	ENSG00000120306	CYSTM1
5-139577219	5-139577219	5	139577219	T/C	0.1703	0.0001375	0.6438	ENSG00000120306	CYSTM1
5-139579339	5-139579339	5	139579339	T/C	0.1703	0.0001375	0.6438	ENSG00000120306	CYSTM1
5-139581768	5-139581768	5	139581768	T/G	0.1703	0.0001375	0.6438	ENSG00000120306	CYSTM1
5-139581768	5-139581768	5	139581768	T/G	0.1703	0.0001375	0.6438	ENSG00000250069	CTB-131B5.2
rs13170937	5-139615899	5	139615899	C/G	0.1703	0.0001375	0.6438	ENSG00000120306	CYSTM1
rs1368375	5-139602394	5	139602394	C/G	0.1703	0.0001375	0.6438	ENSG00000120306	CYSTM1
rs17286641	5-139618953	5	139618953	A/G	0.1703	0.0001375	0.6438	ENSG00000120306	CYSTM1
rs2009997	5-139618085	5	139618085	T/C	0.1703	0.0001375	0.6438	ENSG00000120306	CYSTM1
rs28510804	5-139651394	5	139651394	A/C	0.1703	0.0001375	0.6438	ENSG00000113068	PFDN1
rs28510804	5-139651394	5	139651394	A/C	0.1703	0.0001375	0.6438	ENSG00000120306	CYSTM1
rs35557972	5-139589202	5	139589202	G/GC	0.1703	0.0001375	0.6438	ENSG00000120306	CYSTM1
rs6872139	5-139650372	5	139650372	A/G	0.1703	0.0001375	0.6438	ENSG00000113068	PFDN1
rs6872139	5-139650372	5	139650372	A/G	0.1703	0.0001375	0.6438	ENSG00000120306	CYSTM1
rs6891922	5-139643716	5	139643716	G/T	0.1699	0.0001375	0.6438	ENSG00000113068	PFDN1
rs6891922	5-139643716	5	139643716	G/T	0.1699	0.0001375	0.6438	ENSG00000120306	CYSTM1
rs6897855	5-139607920	5	139607920	A/G	0.1703	0.0001375	0.6438	ENSG00000120306	CYSTM1
rs919749	5-139618163	5	139618163	A/G	0.1703	0.0001375	0.6438	ENSG00000120306	CYSTM1
12-890266-1	12-890266-1	12	890266	TAACAACAAC/T	0.209	0.0001395	0.6631	ENSG00000060237	WNK1
rs181275116	1-6578246	1	6578246	T/C	0.04566	0.00014	0.4552	ENSG00000171680	PLEKHG5
6-87654955-2	6-87654955-2	6	87654955	TTTTGTTTG/TTTTG	0.01661	0.0001402	0.251	ENSG00000168830	HTR1E
rs12920716	16-81806977	16	81806977	G/T	0.3187	0.0001408	0.6988	ENSG00000197943	PLCG2
rs76860168	4-93323975	4	93323975	C/T	0.05434	0.0001413	0.4845	ENSG00000152208	GRID2
1-205595753	1-205595753	1	205595753	T/C	0.05434	0.0001419	0.4816	ENSG00000158711	ELK4
10-13875272	10-13875272	10	13875272	A/C	0.4397	0.0001422	1.405	ENSG00000151474	FRMD4A
rs165990	5-156582353	5	156582353	C/T	0.2247	0.0001427	1.51	ENSG00000113263	ITK
rs165990	5-156582353	5	156582353	C/T	0.2247	0.0001427	1.51	ENSG00000155868	MED7
rs165991	5-156583641	5	156583641	G/C	0.2247	0.0001427	1.51	ENSG00000113263	ITK
rs165991	5-156583641	5	156583641	G/C	0.2247	0.0001427	1.51	ENSG00000155868	MED7
rs2434972	5-156578681	5	156578681	G/A	0.2247	0.0001427	1.51	ENSG00000113263	ITK
rs2434972	5-156578681	5	156578681	G/A	0.2247	0.0001427	1.51	ENSG00000155868	MED7
rs246866	5-156582331	5	156582331	G/A	0.2247	0.0001427	1.51	ENSG00000113263	ITK
rs246866	5-156582331	5	156582331	G/A	0.2247	0.0001427	1.51	ENSG00000155868	MED7
rs246871	5-156585254	5	156585254	C/T	0.2251	0.0001427	1.51	ENSG00000113263	ITK
rs246871	5-156585254	5	156585254	C/T	0.2251	0.0001427	1.51	ENSG00000155868	MED7
rs246872	5-156585575	5	156585575	G/C	0.2251	0.0001427	1.51	ENSG00000113263	ITK
rs246872	5-156585575	5	156585575	G/C	0.2251	0.0001427	1.51	ENSG00000155868	MED7
rs31207	5-156589188	5	156589188	C/T	0.2247	0.0001427	1.51	ENSG00000113263	ITK
rs31207	5-156589188	5	156589188	C/T	0.2247	0.0001427	1.51	ENSG00000170613	FAM71B
rs365782	5-156579451	5	156579451	G/A	0.2247	0.0001427	1.51	ENSG00000113263	ITK
rs365782	5-156579451	5	156579451	G/A	0.2247	0.0001427	1.51	ENSG00000155868	MED7
rs375818	5-156579833	5	156579833	G/A	0.2247	0.0001427	1.51	ENSG00000113263	ITK
rs375818	5-156579833	5	156579833	G/A	0.2247	0.0001427	1.51	ENSG00000155868	MED7
rs412262	5-156579770	5	156579770	C/T	0.2247	0.0001427	1.51	ENSG00000113263	ITK
rs412262	5-156579770	5	156579770	C/T	0.2247	0.0001427	1.51	ENSG00000155868	MED7
rs442773	5-156579780	5	156579780	A/G	0.2247	0.0001427	1.51	ENSG00000113263	ITK
rs442773	5-156579780	5	156579780	A/G	0.2247	0.0001427	1.51	ENSG00000155868	MED7
rs540215	5-156579066	5	156579066	A/G	0.2247	0.0001427	1.51	ENSG00000113263	ITK
rs540215	5-156579066	5	156579066	A/G	0.2247	0.0001427	1.51	ENSG00000155868	MED7
rs2272419	4-99565373	4	99565373	A/G	0.07717	0.0001428	1.958	ENSG00000168785	TSPAN5
rs57354118	5-1097331	5	1097331	T/C	0.1279	0.0001434	0.6079	ENSG00000113504	SLC12A7
9-129241716	9-129241716	9	129241716	T/A	0.3014	0.0001453	1.451	ENSG00000196814	MVB12B
rs749702083	9-129244459	9	129244459	GGTGGCA/G	0.3014	0.0001453	1.451	ENSG00000196814	MVB12B
rs117826741	21-41695914	21	41695914	T/C	0.2379	0.0001461	1.496	ENSG00000171587	DSCAM
11-10625146	11-10625146	11	10625146	C/T	0.3105	0.0001464	0.6985	ENSG00000072952	MRVI1
11-10625146	11-10625146	11	10625146	C/T	0.3105	0.0001464	0.6985	ENSG00000133800	LYVE1
rs141062987	12-93832938	12	93832938	A/G	0.01598	0.0001464	0.2519	ENSG00000177889	UBE2N
rs150290701	13-111899831	13	111899831	C/T	0.01735	0.0001464	0.2519	ENSG00000102606	ARHGEF7
rs13158986	5-156573140	5	156573140	T/G	0.1731	0.0001473	1.581	ENSG00000113263	ITK
rs13158986	5-156573140	5	156573140	T/G	0.1731	0.0001473	1.581	ENSG00000155868	MED7
rs58217600	12-125020250	12	125020250	T/C	0.174	0.0001473	1.581	ENSG00000196498	NCOR2
rs118035983	21-42685903	21	42685903	C/A	0.03151	0.0001474	0.387	ENSG00000183844	FAM3B
rs2305550	1-75081081	1	75081081	T/C	0.03105	0.0001474	0.387	ENSG00000178965	C1orf173
rs2305550	1-75081081	1	75081081	T/C	0.03105	0.0001474	0.387	ENSG00000234497	RP4-612J11.1
rs77871342	21-42686326	21	42686326	G/A	0.03151	0.0001474	0.387	ENSG00000183844	FAM3B
rs78203192	21-42681937	21	42681937	T/C	0.03151	0.0001474	0.387	ENSG00000183844	FAM3B
rs139000018	3-150706172	3	150706172	AT/A	0.3507	0.0001476	1.427	ENSG00000239265	CLRN1-AS1
rs139000018	3-150706172	3	150706172	AT/A	0.3507	0.0001476	1.427	ENSG00000243273	RP11-166N6.2
12-892172	12-892172	12	892172	C/A	0.211	0.0001481	0.667	ENSG00000060237	WNK1
3-33185407	3-33185407	3	33185407	G/A	0.4982	0.0001495	1.398	ENSG00000170275	CRTAP
rs117801697	12-125033820	12	125033820	T/C	0.1804	0.0001495	1.57	ENSG00000196498	NCOR2
22-26252865-1	22-26252865-1	22	26252865	A/G	0.106	0.0001498	1.777	ENSG00000133454	MYO18B
4-81318260	4-81318260	4	81318260	T/TGG	0.2918	0.00015	0.6948	ENSG00000197826	C4orf22
rs11994273	8-49553470	8	49553470	C/T	0.2434	0.0001501	0.6804	ENSG00000253608	RP11-770E5.1
rs13248205	8-49555473	8	49555473	A/G	0.2434	0.0001501	0.6804	ENSG00000253608	RP11-770E5.1
rs13275840	8-49555296	8	49555296	A/G	0.2434	0.0001501	0.6804	ENSG00000253608	RP11-770E5.1
rs4664537	2-153004967	2	153004967	C/T	0.2749	0.0001505	1.464	ENSG00000115145	STAM2
2-55200800	2-55200800	2	55200800	T/G	0.3457	0.0001508	0.7051	ENSG00000115310	RTN4
7-36661423	7-36661423	7	36661423	T/C	0.4023	0.0001514	0.7118	ENSG00000136250	AOAH
rs12713284	2-55228861	2	55228861	A/G	0.3521	0.0001516	0.7062	ENSG00000115310	RTN4
18-8725076	18-8725076	18	8725076	A/T	0.06667	0.0001517	2.08	ENSG00000168502	SOGA2
rs1807773	2-237401796	2	237401796	C/T	0.3644	0.0001518	1.421	ENSG00000132321	IQCA1
rs2562383	5-156574889	5	156574889	G/A	0.2233	0.0001534	1.509	ENSG00000113263	ITK
rs2562383	5-156574889	5	156574889	G/A	0.2233	0.0001534	1.509	ENSG00000155868	MED7
rs61104836	3-150677797	3	150677797	T/G	0.2256	0.0001534	1.509	ENSG00000163646	CLRN1
rs61104836	3-150677797	3	150677797	T/G	0.2256	0.0001534	1.509	ENSG00000239265	CLRN1-AS1
rs61104836	3-150677797	3	150677797	T/G	0.2256	0.0001534	1.509	ENSG00000243273	RP11-166N6.2
rs34357114	5-156532580	5	156532580	A/G	0.1767	0.0001537	1.575	ENSG00000135077	HAVCR2
rs34357114	5-156532580	5	156532580	A/G	0.1767	0.0001537	1.575	ENSG00000254246	CTB-120L21.1
9-20582960	9-20582960	9	20582960	C/G	0.3973	0.000154	0.7115	ENSG00000171843	MLLT3
rs748739023	11-10629207	11	10629207	GC/G	0.3096	0.000154	0.6992	ENSG00000072952	MRVI1
rs748739023	11-10629207	11	10629207	GC/G	0.3096	0.000154	0.6992	ENSG00000133800	LYVE1
9-129250251	9-129250251	9	129250251	T/C	0.332	0.0001552	1.434	ENSG00000196814	MVB12B
rs1419767	7-22344911	7	22344911	T/C	0.2219	0.0001559	0.673	ENSG00000136237	RAPGEF5
15-57734281	15-57734281	15	57734281	G/A	0.09589	0.0001562	1.828	ENSG00000128849	CGNL1
rs1887094	1-95418702	1	95418702	G/C	0.2443	0.0001576	0.6809	ENSG00000235501	RP4-639F20.1
rs33997479	8-49556443	8	49556443	G/T	0.2425	0.0001576	0.6809	ENSG00000253608	RP11-770E5.1
rs3907130	18-48149013	18	48149013	T/G	0.3685	0.0001578	1.417	ENSG00000141639	MAPK4
rs4759460	12-130910002	12	130910002	T/C	0.442	0.0001579	1.401	ENSG00000060709	RIMBP2
rs12454262	18-48162079	18	48162079	G/A	0.3479	0.0001585	1.424	ENSG00000141639	MAPK4
rs150296698	3-32087437	3	32087437	T/C	0.02511	0.0001587	3.671	ENSG00000144645	OSBPL10
rs150296698	3-32087437	3	32087437	T/C	0.02511	0.0001587	3.671	ENSG00000252398	Y_RNA
rs117184274	2-73185763	2	73185763	T/C	0.009132	0.0001588	0.1319	ENSG00000144040	SFXN5
rs141685667	1-9380606	1	9380606	A/G	0.01005	0.0001588	0.1319	ENSG00000171621	SPSB1
rs374020020	2-109356533	2	109356533	A/G	0.009132	0.0001588	0.1319	ENSG00000153201	RANBP2
8-118808566	8-118808566	8	118808566	T/C	0.3534	0.0001598	0.7069	ENSG00000182197	EXT1
rs12464070	2-55247477	2	55247477	C/T	0.3648	0.0001601	0.7088	ENSG00000115310	RTN4
rs13387751	2-55227375	2	55227375	G/C	0.3648	0.0001601	0.7088	ENSG00000115310	RTN4
rs2902649	2-55248357	2	55248357	G/T	0.3644	0.0001601	0.7088	ENSG00000115310	RTN4
2-55218026	2-55218026	2	55218026	A/T	0.3616	0.0001602	0.7084	ENSG00000115310	RTN4
rs10841660	12-20984349	12	20984349	A/G	0.02009	0.0001607	0.3024	ENSG00000111700	SLCO1B3
rs10841660	12-20984349	12	20984349	A/G	0.02009	0.0001607	0.3024	ENSG00000205754	SLCO1B7
rs10841660	12-20984349	12	20984349	A/G	0.02009	0.0001607	0.3024	ENSG00000257046	LST3
rs531988917	12-93803878	12	93803878	G/GATT	0.02009	0.0001607	0.3024	ENSG00000177889	UBE2N
rs75395088	3-184566776	3	184566776	T/C	0.02009	0.0001607	0.3024	ENSG00000156931	VPS8
rs77731959	12-94252030	12	94252030	T/C	0.02192	0.0001607	0.3024	ENSG00000169372	CRADD
rs144751364	1-240522842	1	240522842	G/GTC	0.02557	0.0001618	0.3479	ENSG00000155816	FMN2
rs74377832	20-58500856	20	58500856	T/C	0.02648	0.0001618	0.3479	ENSG00000196074	SYCP2
rs79751487	8-143313809	8	143313809	T/C	0.02648	0.0001618	0.3479	ENSG00000171045	TSNARE1
5-139556428	5-139556428	5	139556428	A/G	0.1717	0.0001627	0.6478	ENSG00000120306	CYSTM1
5-139575273	5-139575273	5	139575273	T/C	0.1717	0.0001627	0.6478	ENSG00000120306	CYSTM1
rs78162290	18-20522252	18	20522252	G/A	0.03927	0.0001636	2.669	ENSG00000101773	RBBP8
rs12107635	3-150684513	3	150684513	A/C	0.3626	0.0001644	1.419	ENSG00000163646	CLRN1
rs12107635	3-150684513	3	150684513	A/C	0.3626	0.0001644	1.419	ENSG00000239265	CLRN1-AS1
rs12107635	3-150684513	3	150684513	A/C	0.3626	0.0001644	1.419	ENSG00000243273	RP11-166N6.2
rs2731866	5-82547566	5	82547566	A/G	0.09361	0.0001644	0.569	ENSG00000152422	XRCC4
rs4759464	12-130913468	12	130913468	A/C	0.4447	0.0001644	1.4	ENSG00000060709	RIMBP2
rs62284766	3-150696778	3	150696778	C/G	0.3626	0.0001644	1.419	ENSG00000239265	CLRN1-AS1
rs62284766	3-150696778	3	150696778	C/G	0.3626	0.0001644	1.419	ENSG00000243273	RP11-166N6.2
rs7625786	3-150683856	3	150683856	T/C	0.3626	0.0001644	1.419	ENSG00000163646	CLRN1
rs7625786	3-150683856	3	150683856	T/C	0.3626	0.0001644	1.419	ENSG00000239265	CLRN1-AS1
rs7625786	3-150683856	3	150683856	T/C	0.3626	0.0001644	1.419	ENSG00000243273	RP11-166N6.2
rs111238937	20-51667728	20	51667728	T/A	0.1493	0.0001646	0.6336	ENSG00000182463	TSHZ2
rs2562384	5-156575175	5	156575175	C/T	0.2224	0.0001648	1.507	ENSG00000113263	ITK
rs2562384	5-156575175	5	156575175	C/T	0.2224	0.0001648	1.507	ENSG00000155868	MED7
rs12783167	10-13089027	10	13089027	T/C	0.08311	0.0001649	0.5524	ENSG00000151468	CCDC3
rs12934269	16-81798113	16	81798113	G/A	0.3735	0.0001682	0.7103	ENSG00000197943	PLCG2
rs12934269	16-81798113	16	81798113	G/A	0.3735	0.0001682	0.7103	ENSG00000261218	RP11-960L18.1
rs10987301	9-129250688	9	129250688	C/T	0.2936	0.0001683	1.45	ENSG00000196814	MVB12B
rs2436385	5-156577422	5	156577422	C/T	0.2242	0.0001684	1.504	ENSG00000113263	ITK
rs2436385	5-156577422	5	156577422	C/T	0.2242	0.0001684	1.504	ENSG00000155868	MED7
rs418534	5-156576727	5	156576727	T/G	0.2242	0.0001684	1.504	ENSG00000113263	ITK
rs418534	5-156576727	5	156576727	T/G	0.2242	0.0001684	1.504	ENSG00000155868	MED7
rs434154	5-156576157	5	156576157	C/T	0.2247	0.0001684	1.504	ENSG00000113263	ITK
rs434154	5-156576157	5	156576157	C/T	0.2247	0.0001684	1.504	ENSG00000155868	MED7
rs7733396	5-156578226	5	156578226	A/G	0.2247	0.0001684	1.504	ENSG00000113263	ITK
rs7733396	5-156578226	5	156578226	A/G	0.2247	0.0001684	1.504	ENSG00000155868	MED7
rs201231485	22-32669767	22	32669767	A/AAAAC	0.03333	0.0001685	0.4065	ENSG00000224050	RP1-90G24.6
rs12477711	2-55245177	2	55245177	C/T	0.3635	0.0001688	0.7095	ENSG00000115310	RTN4
rs13046661	21-44294444	21	44294444	C/T	0.237	0.0001689	0.6787	ENSG00000160193	WDR4
rs17839756	5-156575853	5	156575853	C/A	0.2155	0.0001692	1.513	ENSG00000113263	ITK
rs17839756	5-156575853	5	156575853	C/A	0.2155	0.0001692	1.513	ENSG00000155868	MED7
rs12522393	5-148331540	5	148331540	C/T	0.3137	0.00017	1.438	ENSG00000169247	SH3TC2
5-139563679	5-139563679	5	139563679	T/TAATATA	0.1708	0.0001701	0.6481	ENSG00000120306	CYSTM1
5-139580929	5-139580929	5	139580929	G/A	0.1708	0.0001701	0.6481	ENSG00000120306	CYSTM1
5-139580929	5-139580929	5	139580929	G/A	0.1708	0.0001701	0.6481	ENSG00000250069	CTB-131B5.2
8-28297567	8-28297567	8	28297567	G/A	0.3009	0.0001701	1.442	ENSG00000214050	FBXO16
rs117953561	13-79011106	13	79011106	G/C	0.01324	0.0001705	0.223	ENSG00000234377	RNF219-AS1
rs142678417	11-29202856	11	29202856	T/C	0.0137	0.0001705	0.223	ENSG00000254526	RP11-466I1.1
rs184959653	1-70385868	1	70385868	T/A	0.0137	0.0001705	0.223	ENSG00000033122	LRRC7
rs184959653	1-70385868	1	70385868	T/A	0.0137	0.0001705	0.223	ENSG00000229359	PIN1P1
rs192272182	6-89497309	6	89497309	G/C	0.0137	0.0001705	0.223	ENSG00000111880	RNGTT
rs79258331	5-163620303	5	163620303	A/T	0.2059	0.0001707	0.6682	ENSG00000253331	CTC-207P7.1
rs141475550	2-153011132-1	2	153011132	TACAAA/T	0.271	0.0001721	1.462	ENSG00000115145	STAM2
rs56330337	5-77557734	5	77557734	T/C	0.05845	0.0001731	2.186	ENSG00000132842	AP3B1
rs67265131	5-77556030	5	77556030	A/G	0.05845	0.0001731	2.186	ENSG00000132842	AP3B1
rs138038924	3-165209427	3	165209427	A/C	0.03562	0.0001747	0.4125	ENSG00000244128	RP11-85M11.2
rs59062659	5-77549862	5	77549862	G/A	0.05708	0.0001757	2.208	ENSG00000132842	AP3B1
rs79331339	12-125032086	12	125032086	C/A	0.1731	0.0001761	1.573	ENSG00000196498	NCOR2
10-99002384	10-99002384	10	99002384	T/C	0.005023	0.0001773	0	ENSG00000213390	ARHGAP19
10-99002384	10-99002384	10	99002384	T/C	0.005023	0.0001773	0	ENSG00000269891	ARHGAP19-SLIT1
1-39834448	1-39834448	1	39834448	G/A	0.004566	0.0001773	0	ENSG00000127603	MACF1
1-39972124	1-39972124	1	39972124	A/C	0.004566	0.0001773	0	ENSG00000183682	BMP8A
rs1045810186	4-124086603	4	124086603	G/A	0.004566	0.0001773	0	ENSG00000145375	SPATA5
rs117672262	1-177082589	1	177082589	A/T	0.004566	0.0001773	0	ENSG00000152092	ASTN1
rs137977734	1-39659163	1	39659163	T/G	0.004566	0.0001773	0	ENSG00000127603	MACF1
rs139846837	2-45696229	2	45696229	G/C	0.004566	0.0001773	0	ENSG00000068784	SRBD1
rs143909488	16-87722954	16	87722954	T/C	0.004566	0.0001773	0	ENSG00000154118	JPH3
rs145266282	2-32186918	2	32186918	C/A	0.005023	0.0001773	0	ENSG00000162959	MEMO1
rs145266282	2-32186918	2	32186918	C/A	0.005023	0.0001773	0	ENSG00000162961	DPY30
rs148927731	7-14977592	7	14977592	A/G	0.004566	0.0001773	0	ENSG00000136267	DGKB
rs185588558	8-2806388	8	2806388	G/C	0.004566	0.0001773	0	ENSG00000183117	CSMD1
rs369852844	1-39621826	1	39621826	T/C	0.004566	0.0001773	0	ENSG00000127603	MACF1
rs372880894	1-39635136	1	39635136	T/A	0.004566	0.0001773	0	ENSG00000127603	MACF1
rs532693238	3-79307168	3	79307168	C/T	0.005023	0.0001773	0	ENSG00000169855	ROBO1
rs534761465	3-118769170	3	118769170	C/A	0.004566	0.0001773	0	ENSG00000144847	IGSF11
rs574751932	1-247117723	1	247117723	C/G	0.004566	0.0001773	0	ENSG00000135747	ZNF670
rs574751932	1-247117723	1	247117723	C/G	0.004566	0.0001773	0	ENSG00000197472	ZNF695
rs79587282	3-8256369	3	8256369	T/C	0.01096	0.0001775	16.73	ENSG00000227110	LMCD1-AS1
rs188439374	4-87278897	4	87278897	A/G	0.01689	0.0001778	0.269	ENSG00000109339	MAPK10
rs75211591	2-175268297	2	175268297	C/T	0.01644	0.0001778	0.269	ENSG00000144306	SCRN3
2-55218805	2-55218805	2	55218805	G/T	0.3594	0.000178	0.7098	ENSG00000115310	RTN4
2-55223282	2-55223282	2	55223282	C/T	0.3594	0.000178	0.7098	ENSG00000115310	RTN4
3-195775038	3-195775038	3	195775038	G/A	0.3356	0.000178	1.426	ENSG00000072274	TFRC
rs143467080	4-99537966	4	99537966	TACAC/T	0.02694	0.0001788	3.453	ENSG00000168785	TSPAN5
3-117246037	3-117246037	3	117246037	C/A	0.1881	0.0001792	0.6596	ENSG00000185565	LSAMP
rs546077907	4-177612754-1	4	177612754	G/T	0.00457	0.0001795	0	ENSG00000150630	VEGFC
rs546077907	4-177612754-1	4	177612754	G/T	0.00457	0.0001795	0	ENSG00000248388	RP11-313E19.2
rs150108737	4-123792794	4	123792794	C/A	0.01096	0.0001798	0.1848	ENSG00000138685	FGF2
rs372334859	14-76426468	14	76426468	A/G	0.01142	0.0001798	0.1848	ENSG00000119650	IFT43
rs372334859	14-76426468	14	76426468	A/G	0.01142	0.0001798	0.1848	ENSG00000119699	TGFB3
rs367571	21-42706230	21	42706230	G/T	0.03607	0.0001804	0.4182	ENSG00000183844	FAM3B
rs7719939	5-156578061	5	156578061	G/T	0.2233	0.000181	1.502	ENSG00000113263	ITK
rs7719939	5-156578061	5	156578061	G/T	0.2233	0.000181	1.502	ENSG00000155868	MED7
rs62284768	3-150706216	3	150706216	C/T	0.3735	0.0001811	1.412	ENSG00000239265	CLRN1-AS1
rs62284768	3-150706216	3	150706216	C/T	0.3735	0.0001811	1.412	ENSG00000243273	RP11-166N6.2
rs12351417	9-129192677	9	129192677	C/T	0.2918	0.0001814	1.448	ENSG00000196814	MVB12B
rs6805025	3-175512408	3	175512408	A/G	0.4224	0.0001822	1.399	ENSG00000177694	NAALADL2
rs146386177	3-141630284	3	141630284	C/T	0.02055	0.0001828	0.315	ENSG00000069849	ATP1B3
rs12520971	5-156552779	5	156552779	G/T	0.1749	0.0001835	1.567	ENSG00000135077	HAVCR2
rs13181990	5-156561290	5	156561290	G/A	0.1749	0.0001835	1.567	ENSG00000135077	HAVCR2
7-36655123	7-36655123	7	36655123	A/G	0.4059	0.0001845	0.7152	ENSG00000136250	AOAH
rs2053249	18-48148259	18	48148259	C/T	0.3658	0.000185	1.413	ENSG00000141639	MAPK4
8-118808550	8-118808550	8	118808550	C/T	0.3539	0.0001872	0.7096	ENSG00000182197	EXT1
rs117928462	1-67565559	1	67565559	G/A	0.01461	0.0001876	7.051	ENSG00000203963	C1orf141
rs146514125	14-90280236	14	90280236	T/C	0.01553	0.0001876	7.051	ENSG00000140025	EFCAB11
rs146514125	14-90280236	14	90280236	T/C	0.01553	0.0001876	7.051	ENSG00000259053	RP11-33N16.3
rs111514108	21-41694545	21	41694545	G/A	0.2384	0.000188	1.485	ENSG00000171587	DSCAM
rs117780116	21-41694605	21	41694605	C/T	0.2384	0.000188	1.485	ENSG00000171587	DSCAM
rs139612454	21-41694578	21	41694578	T/A	0.2384	0.000188	1.485	ENSG00000171587	DSCAM
rs79603863	21-41695684	21	41695684	T/C	0.2384	0.000188	1.485	ENSG00000171587	DSCAM
14-100603399-1	14-100603399-1	14	100603399	C/A	0.1664	0.0001884	1.581	ENSG00000196405	EVL
4-185513638	4-185513638	4	185513638	C/G	0.1125	0.0001884	1.729	ENSG00000254233	RP11-242J7.1
rs11653074	17-55900421	17	55900421	T/A	0.216	0.0001886	0.6748	ENSG00000265542	RP11-60A24.3
rs141481962	20-51663547	20	51663547	G/GAGAC	0.1575	0.0001888	0.6418	ENSG00000182463	TSHZ2
rs76803931	20-51658181	20	51658181	T/C	0.1575	0.0001888	0.6418	ENSG00000182463	TSHZ2
rs80254878	20-51663564	20	51663564	A/G	0.1575	0.0001888	0.6418	ENSG00000182463	TSHZ2
rs13251674	8-49555382	8	49555382	A/T	0.2429	0.0001889	0.6842	ENSG00000253608	RP11-770E5.1
rs16938290	8-49559214	8	49559214	C/A	0.2553	0.0001889	0.6881	ENSG00000253608	RP11-770E5.1
rs35306055	8-49554827	8	49554827	G/A	0.2429	0.0001889	0.6842	ENSG00000253608	RP11-770E5.1
5-96512865	5-96512865	5	96512865	T/A	0.3406	0.0001892	1.422	ENSG00000058729	RIOK2
5-96512865	5-96512865	5	96512865	T/A	0.3406	0.0001892	1.422	ENSG00000251606	CTD-2215E18.1
5-96512871	5-96512871	5	96512871	T/A	0.3406	0.0001892	1.422	ENSG00000058729	RIOK2
5-96512871	5-96512871	5	96512871	T/A	0.3406	0.0001892	1.422	ENSG00000251606	CTD-2215E18.1
5-96495851	5-96495851	5	96495851	T/C	0.3379	0.0001903	1.423	ENSG00000251606	CTD-2215E18.1
rs382672	21-42701652	21	42701652	A/T	0.0379	0.0001904	0.4288	ENSG00000183844	FAM3B
rs75797740	21-42692168	21	42692168	G/T	0.0379	0.0001904	0.4288	ENSG00000183844	FAM3B
rs117602104	14-65754073	14	65754073	C/G	0.007763	0.0001905	0.1006	ENSG00000258760	CTD-2509G16.5
rs143814300	11-74244460	11	74244460	T/G	0.007306	0.0001905	0.1006	ENSG00000077514	POLD3
rs143839026	4-186550469	4	186550469	A/G	0.007306	0.0001905	0.1006	ENSG00000154556	SORBS2
rs61739374	14-103188738	14	103188738	T/C	0.008219	0.0001905	0.1006	ENSG00000089902	RCOR1
rs7630072	3-9806682	3	9806682	A/G	0.007306	0.0001905	0.1006	ENSG00000114026	OGG1
rs7630072	3-9806682	3	9806682	A/G	0.007306	0.0001905	0.1006	ENSG00000134072	CAMK1
rs16863118	3-150697208	3	150697208	T/C	0.3621	0.0001907	1.414	ENSG00000239265	CLRN1-AS1
rs16863118	3-150697208	3	150697208	T/C	0.3621	0.0001907	1.414	ENSG00000243273	RP11-166N6.2
rs62176479	2-153008941	2	153008941	C/T	0.2753	0.0001909	1.455	ENSG00000115145	STAM2
rs9477073	6-16264701	6	16264701	T/C	0.1247	0.0001911	0.6131	ENSG00000137198	GMPR
rs78321881	12-111555471	12	111555471	G/A	0.09543	0.0001915	0.5787	ENSG00000111249	CUX2
rs78678349	12-111548912	12	111548912	T/C	0.09543	0.0001915	0.5787	ENSG00000111249	CUX2
rs79832871	9-22450857	9	22450857	G/A	0.06438	0.000194	2.058	ENSG00000176399	DMRTA1
2-169635817	2-169635817	2	169635817	A/G	0.02009	0.0001945	4.513	ENSG00000227617	CERS6-AS1
2-169636651	2-169636651	2	169636651	A/G	0.02009	0.0001945	4.513	ENSG00000227617	CERS6-AS1
rs552323992	14-96912505	14	96912505	GGGTCCTGCTGGGGGCC/G	0.03881	0.0001947	0.4338	ENSG00000140057	AK7
rs143671965	20-51661034	20	51661034	T/TCACTTAGCAAGAC	0.1566	0.0001973	0.6419	ENSG00000182463	TSHZ2
rs12456953	18-48162162	18	48162162	C/T	0.3484	0.0001974	1.416	ENSG00000141639	MAPK4
9-129242112	9-129242112	9	129242112	T/C	0.3005	0.0001976	1.44	ENSG00000196814	MVB12B
3-150700272	3-150700272	3	150700272	C/A	0.3699	0.0001981	1.41	ENSG00000239265	CLRN1-AS1
3-150700272	3-150700272	3	150700272	C/A	0.3699	0.0001981	1.41	ENSG00000243273	RP11-166N6.2
rs28454606	4-37124293	4	37124293	A/G	0.0589	0.0001983	0.5049	ENSG00000247810	RP11-103J17.1
rs73226722	4-37124473	4	37124473	T/C	0.0589	0.0001983	0.5049	ENSG00000247810	RP11-103J17.1
rs76516004	21-41693760	21	41693760	G/A	0.2484	0.0001993	1.475	ENSG00000171587	DSCAM
rs75939823	4-99569334	4	99569334	T/C	0.07991	0.0002	1.899	ENSG00000168785	TSPAN5
11-10643615	11-10643615	11	10643615	G/C	0.3078	0.000201	0.7033	ENSG00000072952	MRVI1
rs77234333	3-186868496-1	3	186868496	T/C	0.03777	0.0002015	2.701	ENSG00000163923	RPL39L
17-5503958	17-5503958	17	5503958	T/C	0.3438	0.0002018	1.418	ENSG00000091592	NLRP1
rs117905671	4-190785356	4	190785356	C/T	0.02831	0.000202	0.3742	ENSG00000245685	AF146191.4
rs744669	3-150679172	3	150679172	A/G	0.2283	0.0002024	1.494	ENSG00000163646	CLRN1
rs744669	3-150679172	3	150679172	A/G	0.2283	0.0002024	1.494	ENSG00000239265	CLRN1-AS1
rs744669	3-150679172	3	150679172	A/G	0.2283	0.0002024	1.494	ENSG00000243273	RP11-166N6.2
rs744670	3-150679178	3	150679178	G/A	0.2283	0.0002024	1.494	ENSG00000163646	CLRN1
rs744670	3-150679178	3	150679178	G/A	0.2283	0.0002024	1.494	ENSG00000239265	CLRN1-AS1
rs744670	3-150679178	3	150679178	G/A	0.2283	0.0002024	1.494	ENSG00000243273	RP11-166N6.2
rs7121718	11-110966634	11	110966634	T/C	0.05753	0.000203	0.5001	ENSG00000271584	RP11-89C3.4
11-10636359	11-10636359	11	10636359	A/G	0.3105	0.0002034	0.7042	ENSG00000072952	MRVI1
6-149237424	6-149237424	6	149237424	A/G	0.3311	0.0002036	0.7081	ENSG00000111962	UST
3-195754164	3-195754164	3	195754164	A/G	0.2731	0.0002043	1.455	ENSG00000072274	TFRC
rs113985413	22-22071470	22	22071470	T/G	0.005936	0.0002043	0.0588	ENSG00000100027	YPEL1
rs116956598	9-76194132	9	76194132	C/T	0.006393	0.0002043	0.0588	ENSG00000232590	RP11-128I7.1
rs117620443	14-65763860	14	65763860	G/T	0.005936	0.0002043	0.0588	ENSG00000258760	CTD-2509G16.5
rs117748316	14-65779059	14	65779059	T/G	0.005936	0.0002043	0.0588	ENSG00000258760	CTD-2509G16.5
rs140833054	8-1192502	8	1192502	G/C	0.006393	0.0002043	0.0588	ENSG00000254269	CTD-2281E23.2
rs141350399	14-65775757	14	65775757	A/G	0.005936	0.0002043	0.0588	ENSG00000258760	CTD-2509G16.5
rs146155917	3-62738474	3	62738474	A/G	0.006393	0.0002043	0.0588	ENSG00000163618	CADPS
rs149893944	8-1191548	8	1191548	T/C	0.006393	0.0002043	0.0588	ENSG00000254269	CTD-2281E23.2
rs151049589	1-209703719	1	209703719	A/T	0.006393	0.0002043	0.0588	ENSG00000224260	RP1-272L16.1
rs186172791	5-150643845	5	150643845	G/A	0.006393	0.0002043	0.0588	ENSG00000196743	GM2A
rs188939068	3-189561778	3	189561778	T/C	0.005936	0.0002043	0.0588	ENSG00000073282	TP63
rs189130322	7-21677123	7	21677123	T/C	0.005936	0.0002043	0.0588	ENSG00000105877	DNAH11
rs190459020	2-161294571	2	161294571	C/T	0.005936	0.0002043	0.0588	ENSG00000153250	RBMS1
rs369724678	14-65780674	14	65780674	A/AGTTTT	0.005936	0.0002043	0.0588	ENSG00000258760	CTD-2509G16.5
rs61746615	14-65771050	14	65771050	A/G	0.005936	0.0002043	0.0588	ENSG00000258760	CTD-2509G16.5
rs7420277	2-152959547	2	152959547	T/C	0.2703	0.0002043	1.455	ENSG00000225214	AC079790.2
rs7647641	3-150683619	3	150683619	G/A	0.363	0.0002043	1.412	ENSG00000163646	CLRN1
rs7647641	3-150683619	3	150683619	G/A	0.363	0.0002043	1.412	ENSG00000239265	CLRN1-AS1
rs7647641	3-150683619	3	150683619	G/A	0.363	0.0002043	1.412	ENSG00000243273	RP11-166N6.2
rs78417080	10-50884208	10	50884208	G/T	0.005936	0.0002043	0.0588	ENSG00000070748	CHAT
5-96499979	5-96499979	5	96499979	T/C	0.3388	0.0002044	1.42	ENSG00000058729	RIOK2
5-96499979	5-96499979	5	96499979	T/C	0.3388	0.0002044	1.42	ENSG00000251606	CTD-2215E18.1
rs139289625	5-156540723	5	156540723	T/C	0.1767	0.0002044	1.56	ENSG00000135077	HAVCR2
rs139289625	5-156540723	5	156540723	T/C	0.1767	0.0002044	1.56	ENSG00000254246	CTB-120L21.1
6-149236461	6-149236461	6	149236461	T/C	0.3342	0.0002047	0.7087	ENSG00000111962	UST
rs113593920	5-156557241	5	156557241	G/GGATT	0.1826	0.0002058	1.55	ENSG00000135077	HAVCR2
rs13436361	5-163613725	5	163613725	C/G	0.2242	0.0002059	0.679	ENSG00000253331	CTC-207P7.1
rs35665440	21-44332858	21	44332858	T/C	0.2932	0.0002062	0.6996	ENSG00000160194	NDUFV3
12-114368054	12-114368054	12	114368054	C/T	0.3735	0.0002065	0.714	ENSG00000122965	RBM19
rs12879635	14-100604976	14	100604976	A/G	0.1658	0.0002066	1.577	ENSG00000196405	EVL
rs12565987	1-205627886	1	205627886	T/A	0.05571	0.0002071	0.495	ENSG00000158715	SLC45A3
rs35343103	4-9134625	4	9134625	C/A	0.1543	0.0002078	1.605	ENSG00000249767	ENPP7P10
rs3976607	4-9135820	4	9135820	C/A	0.1548	0.0002078	1.605	ENSG00000249767	ENPP7P10
rs34612810	5-77419434	5	77419434	A/C	0.06301	0.0002099	2.104	ENSG00000132842	AP3B1
rs77478274	12-125024748	12	125024748	T/C	0.1726	0.0002102	1.565	ENSG00000196498	NCOR2
5-1087610	5-1087610	5	1087610	A/G	0.08676	0.0002107	0.562	ENSG00000113504	SLC12A7
6-102318647	6-102318647	6	102318647	C/A	0.01826	0.0002109	0.2848	ENSG00000164418	GRIK2
6-102330405	6-102330405	6	102330405	G/C	0.01826	0.0002109	0.2848	ENSG00000164418	GRIK2
rs138956714	1-186870339	1	186870339	C/T	0.01781	0.0002109	0.2848	ENSG00000116711	PLA2G4A
rs186604713	12-20967347	12	20967347	T/G	0.01781	0.0002109	0.2848	ENSG00000111700	SLCO1B3
rs200204719	12-121823831	12	121823831	TA/T	0.01735	0.0002109	0.2848	ENSG00000089053	ANAPC5
rs59312184	12-20963638	12	20963638	A/G	0.01781	0.0002109	0.2848	ENSG00000111700	SLCO1B3
rs75271935	12-20964173	12	20964173	C/T	0.01781	0.0002109	0.2848	ENSG00000111700	SLCO1B3
rs140102305	4-182932340	4	182932340	G/A	0.03744	0.0002116	2.692	ENSG00000177822	AC108142.1
rs17580578	8-38308167	8	38308167	C/T	0.03653	0.0002116	2.692	ENSG00000077782	FGFR1
rs62282743	3-150676359	3	150676359	G/A	0.3703	0.000212	1.408	ENSG00000163646	CLRN1
rs62282743	3-150676359	3	150676359	G/A	0.3703	0.000212	1.408	ENSG00000239265	CLRN1-AS1
rs62282743	3-150676359	3	150676359	G/A	0.3703	0.000212	1.408	ENSG00000243273	RP11-166N6.2
rs34047728	21-44287714	21	44287714	C/A	0.2365	0.0002128	0.6825	ENSG00000160193	WDR4
rs11223262	11-132756883	11	132756883	G/A	0.1361	0.0002129	1.652	ENSG00000183715	OPCML
rs4664080	2-152978341	2	152978341	A/G	0.3009	0.0002137	1.434	ENSG00000115145	STAM2
13-19791844	13-19791844	13	19791844	A/G	0.07352	0.0002141	0.5398	ENSG00000227879	PSPC1P1
18-48147793	18-48147793	18	48147793	T/C	0.3653	0.0002143	1.408	ENSG00000141639	MAPK4
rs1025688	18-48147876	18	48147876	A/G	0.3653	0.0002143	1.408	ENSG00000141639	MAPK4
rs2053248	18-48148195	18	48148195	T/C	0.3653	0.0002143	1.408	ENSG00000141639	MAPK4
17-55899762	17-55899762	17	55899762	T/C	0.1589	0.0002146	0.6459	ENSG00000265542	RP11-60A24.3
rs13046866	21-44295859	21	44295859	C/T	0.1621	0.0002146	0.6459	ENSG00000160193	WDR4
rs6022260	20-51671704	20	51671704	G/C	0.1493	0.0002148	0.6383	ENSG00000182463	TSHZ2
rs78727749	20-51671816	20	51671816	C/T	0.1493	0.0002148	0.6383	ENSG00000182463	TSHZ2
rs6744159	2-69420063	2	69420063	G/A	0.1575	0.0002153	0.6423	ENSG00000169604	ANTXR1
rs77095613	2-153017450	2	153017450	G/A	0.2669	0.0002154	1.456	ENSG00000115145	STAM2
4-92428380	4-92428380	4	92428380	A/G	0.02968	0.0002161	3.126	ENSG00000184305	CCSER1
rs7835634	8-74261334	8	74261334	G/A	0.0968	0.0002168	1.792	ENSG00000250295	RP11-434I12.2
rs1876746	3-150680190	3	150680190	G/C	0.2269	0.0002175	1.493	ENSG00000163646	CLRN1
rs1876746	3-150680190	3	150680190	G/C	0.2269	0.0002175	1.493	ENSG00000239265	CLRN1-AS1
rs1876746	3-150680190	3	150680190	G/C	0.2269	0.0002175	1.493	ENSG00000243273	RP11-166N6.2
rs6881410	5-156557686	5	156557686	T/C	0.1744	0.0002188	1.559	ENSG00000135077	HAVCR2
rs6885221	5-156548692	5	156548692	G/T	0.1744	0.0002188	1.559	ENSG00000135077	HAVCR2
rs3806570	2-55239410	2	55239410	C/T	0.3589	0.0002191	0.7132	ENSG00000115310	RTN4
12-9402561	12-9402561	12	9402561	G/A	0.3913	0.0002192	1.401	ENSG00000256069	A2MP1
12-9402561	12-9402561	12	9402561	G/A	0.3913	0.0002192	1.401	ENSG00000256427	RP11-118B22.4
12-9406289	12-9406289	12	9406289	C/G	0.3913	0.0002192	1.401	ENSG00000256069	A2MP1
12-9406289	12-9406289	12	9406289	C/G	0.3913	0.0002192	1.401	ENSG00000256427	RP11-118B22.4
rs4255959	2-152962993	2	152962993	T/C	0.2689	0.00022	1.453	ENSG00000225214	AC079790.2
rs4505521	2-152963100	2	152963100	C/T	0.2689	0.00022	1.453	ENSG00000225214	AC079790.2
rs147626957	21-41695788	21	41695788	C/T	0.2379	0.0002208	1.479	ENSG00000171587	DSCAM
rs2284511	21-32805371	21	32805371	A/T	0.1776	0.0002208	0.6584	ENSG00000156299	TIAM1
rs79042390	4-164701304	4	164701304	C/T	0.02648	0.0002208	3.587	ENSG00000145416	MARCHF1
rs147835909	3-150683581	3	150683581	G/GGT	0.2292	0.0002217	1.489	ENSG00000163646	CLRN1
rs147835909	3-150683581	3	150683581	G/GGT	0.2292	0.0002217	1.489	ENSG00000239265	CLRN1-AS1
rs147835909	3-150683581	3	150683581	G/GGT	0.2292	0.0002217	1.489	ENSG00000243273	RP11-166N6.2
rs62282747	3-150681566	3	150681566	A/C	0.2292	0.0002217	1.489	ENSG00000163646	CLRN1
rs62282747	3-150681566	3	150681566	A/C	0.2292	0.0002217	1.489	ENSG00000239265	CLRN1-AS1
rs62282747	3-150681566	3	150681566	A/C	0.2292	0.0002217	1.489	ENSG00000243273	RP11-166N6.2
rs62282753	3-150683490	3	150683490	A/T	0.2292	0.0002217	1.489	ENSG00000163646	CLRN1
rs62282753	3-150683490	3	150683490	A/T	0.2292	0.0002217	1.489	ENSG00000239265	CLRN1-AS1
rs62282753	3-150683490	3	150683490	A/T	0.2292	0.0002217	1.489	ENSG00000243273	RP11-166N6.2
rs7625985	3-150683887	3	150683887	T/G	0.2292	0.0002217	1.489	ENSG00000163646	CLRN1
rs7625985	3-150683887	3	150683887	T/G	0.2292	0.0002217	1.489	ENSG00000239265	CLRN1-AS1
rs7625985	3-150683887	3	150683887	T/G	0.2292	0.0002217	1.489	ENSG00000243273	RP11-166N6.2
rs151275640	4-9138407	4	9138407	G/C	0.153	0.0002218	1.605	ENSG00000249767	ENPP7P10
rs113591666	17-81052597	17	81052597	T/C	0.05616	0.0002236	2.16	ENSG00000176845	METRNL
10-95143872	10-95143872	10	95143872	T/C	0.01826	0.0002243	4.97	ENSG00000138119	MYOF
rs191582955	6-76023879	6	76023879	A/G	0.01918	0.0002243	4.97	ENSG00000118407	FILIP1
rs2762051	13-50835715	13	50835715	T/C	0.01826	0.0002243	4.97	ENSG00000176124	DLEU1
rs723801	13-50833407	13	50833407	G/A	0.01826	0.0002243	4.97	ENSG00000176124	DLEU1
13-19788767	13-19788767	13	19788767	T/C	0.07123	0.0002244	0.5368	ENSG00000227879	PSPC1P1
rs7967566	12-59310723	12	59310723	T/G	0.0411	0.0002248	2.567	ENSG00000139263	LRIG3
rs80227207	20-51651968	20	51651968	C/T	0.1539	0.0002249	0.6424	ENSG00000182463	TSHZ2
2-233540909	2-233540909	2	233540909	C/T	0.2557	0.0002251	0.6913	ENSG00000115468	EFHD1
rs2007197	8-128311559	8	128311559	C/T	0.1041	0.0002258	1.745	ENSG00000246228	CASC8
5-82487589	5-82487589	5	82487589	T/C	0.09315	0.0002262	0.5752	ENSG00000152422	XRCC4
rs2617853	5-82429811	5	82429811	A/G	0.09315	0.0002262	0.5752	ENSG00000152422	XRCC4
rs71912175	12-94257006	12	94257006	G/GAC	0.02511	0.0002271	0.338	ENSG00000169372	CRADD
14-52036785	14-52036785	14	52036785	G/A	0.2822	0.0002272	1.442	ENSG00000139926	FRMD6
14-52036785	14-52036785	14	52036785	G/A	0.2822	0.0002272	1.442	ENSG00000258537	FRMD6-AS2
rs12350420	9-129195544	9	129195544	T/C	0.29	0.000228	1.441	ENSG00000196814	MVB12B
rs4875372	8-4492520	8	4492520	A/C	0.1379	0.0002282	0.6295	ENSG00000183117	CSMD1
rs10934407	3-117280808	3	117280808	G/C	0.4616	0.0002287	0.7218	ENSG00000185565	LSAMP
rs16863121	3-150701617	3	150701617	G/C	0.3694	0.0002293	1.406	ENSG00000239265	CLRN1-AS1
rs16863121	3-150701617	3	150701617	G/C	0.3694	0.0002293	1.406	ENSG00000243273	RP11-166N6.2
13-19788459	13-19788459	13	19788459	A/G	0.07032	0.0002296	0.5353	ENSG00000227879	PSPC1P1
rs6898707	5-139657878	5	139657878	A/C	0.1694	0.0002296	0.6528	ENSG00000113068	PFDN1
rs6898707	5-139657878	5	139657878	A/C	0.1694	0.0002296	0.6528	ENSG00000120306	CYSTM1
rs74916319	7-55187216	7	55187216	T/C	0.04155	0.0002296	2.514	ENSG00000146648	EGFR
rs9583309	13-109574129	13	109574129	T/C	0.3132	0.0002296	1.427	ENSG00000041515	MYO16
rs73233158	4-36360327	4	36360327	C/T	0.1575	0.0002299	1.589	ENSG00000251438	RP11-431M7.2
rs73233159	4-36360590	4	36360590	C/T	0.1575	0.0002299	1.589	ENSG00000251438	RP11-431M7.2
rs73233160	4-36360688	4	36360688	T/A	0.1575	0.0002299	1.589	ENSG00000251438	RP11-431M7.2
14-100603358	14-100603358	14	100603358	AC/A	0.1667	0.0002307	1.57	ENSG00000196405	EVL
rs745822	18-48142822	18	48142822	G/T	0.3635	0.0002318	1.406	ENSG00000141639	MAPK4
17-5503051	17-5503051	17	5503051	C/T	0.3457	0.0002323	1.413	ENSG00000091592	NLRP1
rs142966414	4-9102747	4	9102747	T/G	0.1205	0.0002324	1.692	ENSG00000249767	ENPP7P10
2-169641875	2-169641875	2	169641875	A/T	0.021	0.0002325	4.079	ENSG00000227617	CERS6-AS1
rs117048361	17-9926169	17	9926169	A/G	0.02146	0.0002325	4.079	ENSG00000007237	GAS7
rs76093367	14-60628660	14	60628660	T/A	0.03059	0.0002327	3	ENSG00000100612	DHRS7
rs76093367	14-60628660	14	60628660	T/A	0.03059	0.0002327	3	ENSG00000126773	PCNXL4
12-9419594	12-9419594	12	9419594	G/GTTAA	0.3927	0.0002341	1.399	ENSG00000256069	A2MP1
rs55920295	3-150681767	3	150681767	G/T	0.3648	0.0002342	1.406	ENSG00000163646	CLRN1
rs55920295	3-150681767	3	150681767	G/T	0.3648	0.0002342	1.406	ENSG00000239265	CLRN1-AS1
rs55920295	3-150681767	3	150681767	G/T	0.3648	0.0002342	1.406	ENSG00000243273	RP11-166N6.2
rs11247581	17-1065435	17	1065435	G/A	0.4438	0.0002343	1.389	ENSG00000159842	ABR
rs11829891	12-63315485	12	63315485	A/G	0.4379	0.0002343	1.389	ENSG00000111110	PPM1H
2-125062567	2-125062567	2	125062567	A/G	0.2986	0.0002355	0.703	ENSG00000155052	CNTNAP5
rs202066518	7-81999856	7	81999856	T/TAAATGGAG	0.01284	0.0002355	0.2098	ENSG00000153956	CACNA2D1
11-10636888	11-10636888	11	10636888	G/A	0.3078	0.0002365	0.7061	ENSG00000072952	MRVI1
11-10647702	11-10647702	11	10647702	G/A	0.3082	0.0002365	0.7061	ENSG00000072952	MRVI1
rs4434182	3-150682229	3	150682229	G/T	0.3626	0.0002365	1.407	ENSG00000163646	CLRN1
rs4434182	3-150682229	3	150682229	G/T	0.3626	0.0002365	1.407	ENSG00000239265	CLRN1-AS1
rs4434182	3-150682229	3	150682229	G/T	0.3626	0.0002365	1.407	ENSG00000243273	RP11-166N6.2
rs55651839	3-150681880	3	150681880	A/G	0.3626	0.0002365	1.407	ENSG00000163646	CLRN1
rs55651839	3-150681880	3	150681880	A/G	0.3626	0.0002365	1.407	ENSG00000239265	CLRN1-AS1
rs55651839	3-150681880	3	150681880	A/G	0.3626	0.0002365	1.407	ENSG00000243273	RP11-166N6.2
rs62282751	3-150681910	3	150681910	A/G	0.3626	0.0002365	1.407	ENSG00000163646	CLRN1
rs62282751	3-150681910	3	150681910	A/G	0.3626	0.0002365	1.407	ENSG00000239265	CLRN1-AS1
rs62282751	3-150681910	3	150681910	A/G	0.3626	0.0002365	1.407	ENSG00000243273	RP11-166N6.2
rs145175146	4-9138856	4	9138856	C/G	0.1521	0.0002367	1.604	ENSG00000249767	ENPP7P10
rs17306388	21-15869998	21	15869998	A/T	0.07991	0.0002368	0.5579	ENSG00000155307	SAMSN1
rs76973638	20-41829678	20	41829678	C/T	0.04886	0.0002375	2.282	ENSG00000233508	RP1-269M15.3
rs117725123	21-42706721	21	42706721	T/C	0.03105	0.0002376	0.3967	ENSG00000183844	FAM3B
rs117802485	21-42708786	21	42708786	A/G	0.03105	0.0002376	0.3967	ENSG00000183844	FAM3B
rs118073106	21-42697452	21	42697452	G/T	0.03105	0.0002376	0.3967	ENSG00000183844	FAM3B
rs75552803	21-42707326	21	42707326	A/G	0.03105	0.0002376	0.3967	ENSG00000183844	FAM3B
rs117995326	8-38284994	8	38284994	T/C	0.1142	0.0002382	0.6048	ENSG00000077782	FGFR1
rs55847309	17-55900045	17	55900045	A/G	0.2155	0.0002383	0.6788	ENSG00000265542	RP11-60A24.3
rs3806464	2-152956499	2	152956499	T/C	0.2694	0.0002385	1.449	ENSG00000225214	AC079790.2
rs4664085	2-153023750	2	153023750	G/T	0.2703	0.0002385	1.449	ENSG00000115145	STAM2
rs3803789	17-72427587	17	72427587	G/C	0.1068	0.0002387	1.747	ENSG00000170412	GPRC5C
rs56150003	3-150681507	3	150681507	T/G	0.3603	0.0002387	1.407	ENSG00000163646	CLRN1
rs56150003	3-150681507	3	150681507	T/G	0.3603	0.0002387	1.407	ENSG00000239265	CLRN1-AS1
rs56150003	3-150681507	3	150681507	T/G	0.3603	0.0002387	1.407	ENSG00000243273	RP11-166N6.2
rs62083348	17-55898897	17	55898897	G/C	0.2114	0.0002388	0.677	ENSG00000265542	RP11-60A24.3
rs9314008	5-163612440	5	163612440	T/G	0.2132	0.0002388	0.677	ENSG00000253331	CTC-207P7.1
11-10650329	11-10650329	11	10650329	C/T	0.2863	0.0002393	0.7015	ENSG00000072952	MRVI1
4-27270500	4-27270500	4	27270500	T/A	0.2005	0.0002395	1.517	ENSG00000249699	RP11-415C15.2
rs6720552	2-152954636	2	152954636	C/G	0.2721	0.00024	1.447	ENSG00000182389	CACNB4
6-149234782	6-149234782	6	149234782	A/G	0.4758	0.0002413	0.7229	ENSG00000111962	UST
6-149237484	6-149237484	6	149237484	C/T	0.4758	0.0002413	0.7229	ENSG00000111962	UST
rs12468532	2-153008206	2	153008206	G/C	0.2758	0.0002413	1.445	ENSG00000115145	STAM2
rs12693270	2-153012960	2	153012960	G/A	0.2758	0.0002413	1.445	ENSG00000115145	STAM2
rs13003423	2-153006452	2	153006452	C/G	0.2758	0.0002413	1.445	ENSG00000115145	STAM2
rs4664531	2-152986041	2	152986041	C/T	0.2758	0.0002413	1.445	ENSG00000115145	STAM2
rs6650779	2-153007034	2	153007034	G/A	0.2758	0.0002413	1.445	ENSG00000115145	STAM2
rs12497559	3-150690018	3	150690018	C/T	0.2301	0.0002425	1.485	ENSG00000163646	CLRN1
rs12497559	3-150690018	3	150690018	C/T	0.2301	0.0002425	1.485	ENSG00000239265	CLRN1-AS1
rs12497559	3-150690018	3	150690018	C/T	0.2301	0.0002425	1.485	ENSG00000243273	RP11-166N6.2
rs11057657	12-125015301	12	125015301	G/A	0.1758	0.0002434	1.552	ENSG00000196498	NCOR2
rs12186731	5-156537916	5	156537916	T/C	0.1763	0.0002434	1.552	ENSG00000135077	HAVCR2
rs12186731	5-156537916	5	156537916	T/C	0.1763	0.0002434	1.552	ENSG00000254246	CTB-120L21.1
rs13182119	5-156564882	5	156564882	A/G	0.1753	0.0002434	1.552	ENSG00000135077	HAVCR2
rs13182119	5-156564882	5	156564882	A/G	0.1753	0.0002434	1.552	ENSG00000155868	MED7
rs60026831	20-19616708	20	19616708	T/C	0.07854	0.0002436	0.5568	ENSG00000185052	SLC24A3
rs140733996	3-124280969	3	124280969	T/C	0.009589	0.0002442	0.1655	ENSG00000160145	KALRN
rs149900678	18-6819528	18	6819528	A/G	0.0105	0.0002442	0.1655	ENSG00000088756	ARHGAP28
rs181989603	8-3036718	8	3036718	C/T	0.009589	0.0002442	0.1655	ENSG00000183117	CSMD1
rs183334827	13-96310693	13	96310693	C/G	0.01005	0.0002442	0.1655	ENSG00000247400	DNAJC3-AS1
rs190740825	2-135850199	2	135850199	A/G	0.01005	0.0002442	0.1655	ENSG00000115839	RAB3GAP1
rs193056441	12-85637237	12	85637237	A/G	0.009589	0.0002442	0.1655	ENSG00000133640	LRRIQ1
rs74724468	7-157423820	7	157423820	A/G	0.009589	0.0002442	0.1655	ENSG00000155093	PTPRN2
rs79995668	2-157337897	2	157337897	C/T	0.009589	0.0002442	0.1655	ENSG00000115159	GPD2
rs10841654	12-20966995	12	20966995	G/T	0.01872	0.0002451	0.2995	ENSG00000111700	SLCO1B3
rs11045522	12-20965444	12	20965444	C/T	0.01872	0.0002451	0.2995	ENSG00000111700	SLCO1B3
rs11045535	12-20983110	12	20983110	T/C	0.01872	0.0002451	0.2995	ENSG00000111700	SLCO1B3
rs11045535	12-20983110	12	20983110	T/C	0.01872	0.0002451	0.2995	ENSG00000205754	SLCO1B7
rs11045535	12-20983110	12	20983110	T/C	0.01872	0.0002451	0.2995	ENSG00000257046	LST3
rs11045544	12-20988210	12	20988210	A/C	0.01872	0.0002451	0.2995	ENSG00000111700	SLCO1B3
rs11045544	12-20988210	12	20988210	A/C	0.01872	0.0002451	0.2995	ENSG00000205754	SLCO1B7
rs11045544	12-20988210	12	20988210	A/C	0.01872	0.0002451	0.2995	ENSG00000257046	LST3
rs11532255	12-20974141	12	20974141	G/A	0.01872	0.0002451	0.2995	ENSG00000111700	SLCO1B3
rs11532255	12-20974141	12	20974141	G/A	0.01872	0.0002451	0.2995	ENSG00000205754	SLCO1B7
rs11532255	12-20974141	12	20974141	G/A	0.01872	0.0002451	0.2995	ENSG00000257046	LST3
rs11561151	12-20974320	12	20974320	A/G	0.01872	0.0002451	0.2995	ENSG00000111700	SLCO1B3
rs11561151	12-20974320	12	20974320	A/G	0.01872	0.0002451	0.2995	ENSG00000205754	SLCO1B7
rs11561151	12-20974320	12	20974320	A/G	0.01872	0.0002451	0.2995	ENSG00000257046	LST3
rs117297430	12-20977698	12	20977698	T/A	0.01872	0.0002451	0.2995	ENSG00000111700	SLCO1B3
rs117297430	12-20977698	12	20977698	T/A	0.01872	0.0002451	0.2995	ENSG00000205754	SLCO1B7
rs117297430	12-20977698	12	20977698	T/A	0.01872	0.0002451	0.2995	ENSG00000257046	LST3
rs138837639	15-56846914	15	56846914	T/G	0.01872	0.0002451	0.2995	ENSG00000260392	RP11-1129I3.1
rs149490730	12-20972690	12	20972690	G/T	0.01872	0.0002451	0.2995	ENSG00000111700	SLCO1B3
rs149490730	12-20972690	12	20972690	G/T	0.01872	0.0002451	0.2995	ENSG00000205754	SLCO1B7
rs149490730	12-20972690	12	20972690	G/T	0.01872	0.0002451	0.2995	ENSG00000257046	LST3
rs17674085	12-20964321	12	20964321	T/C	0.01872	0.0002451	0.2995	ENSG00000111700	SLCO1B3
rs189656701	12-20979857	12	20979857	A/G	0.01872	0.0002451	0.2995	ENSG00000111700	SLCO1B3
rs189656701	12-20979857	12	20979857	A/G	0.01872	0.0002451	0.2995	ENSG00000205754	SLCO1B7
rs189656701	12-20979857	12	20979857	A/G	0.01872	0.0002451	0.2995	ENSG00000257046	LST3
rs200652388	12-20973300	12	20973300	T/C	0.01872	0.0002451	0.2995	ENSG00000111700	SLCO1B3
rs200652388	12-20973300	12	20973300	T/C	0.01872	0.0002451	0.2995	ENSG00000205754	SLCO1B7
rs200652388	12-20973300	12	20973300	T/C	0.01872	0.0002451	0.2995	ENSG00000257046	LST3
rs201890916	12-20984691	12	20984691	T/TACAG	0.01872	0.0002451	0.2995	ENSG00000111700	SLCO1B3
rs201890916	12-20984691	12	20984691	T/TACAG	0.01872	0.0002451	0.2995	ENSG00000205754	SLCO1B7
rs201890916	12-20984691	12	20984691	T/TACAG	0.01872	0.0002451	0.2995	ENSG00000257046	LST3
rs542828900	12-20980704	12	20980704	AT/A	0.01872	0.0002451	0.2995	ENSG00000111700	SLCO1B3
rs542828900	12-20980704	12	20980704	AT/A	0.01872	0.0002451	0.2995	ENSG00000205754	SLCO1B7
rs542828900	12-20980704	12	20980704	AT/A	0.01872	0.0002451	0.2995	ENSG00000257046	LST3
rs143271998	7-106968254	7	106968254	T/C	0.01233	0.0002452	0.2106	ENSG00000164597	COG5
rs151135490	13-102738221	13	102738221	C/T	0.01233	0.0002452	0.2106	ENSG00000102466	FGF14
rs557169882	9-99742743	9	99742743	A/G	0.01187	0.0002452	0.2106	ENSG00000196312	HIATL2
rs62365171	5-78920272	5	78920272	C/A	0.289	0.0002456	1.439	ENSG00000164329	PAPD4
rs16906134	9-22452671	9	22452671	G/C	0.06393	0.0002476	2.036	ENSG00000176399	DMRTA1
rs74945121	9-22452672	9	22452672	A/C	0.06393	0.0002476	2.036	ENSG00000176399	DMRTA1
rs75791034	9-22455730	9	22455730	T/C	0.06393	0.0002476	2.036	ENSG00000176399	DMRTA1
rs365310	5-156579367-1	5	156579367	A/G	0.2253	0.0002478	1.488	ENSG00000113263	ITK
rs365310	5-156579367-1	5	156579367	A/G	0.2253	0.0002478	1.488	ENSG00000155868	MED7
8-9117427	8-9117427	8	9117427	C/T	0.2543	0.000248	0.6924	ENSG00000253887	RP11-10A14.7
8-9117427	8-9117427	8	9117427	C/T	0.2543	0.000248	0.6924	ENSG00000254235	RP11-115J16.1
rs1482264	8-49586975	8	49586975	T/C	0.2539	0.000248	0.6924	ENSG00000253608	RP11-770E5.1
rs16997454	20-51680456	20	51680456	T/G	0.253	0.000248	0.6924	ENSG00000182463	TSHZ2
rs116875097	4-124165784	4	124165784	T/C	0.02329	0.000249	0.3484	ENSG00000145375	SPATA5
rs117370336	10-34719466	10	34719466	T/C	0.02466	0.000249	0.3484	ENSG00000148498	PARD3
rs141796573	9-129850495	9	129850495	G/A	0.02557	0.000249	0.3484	ENSG00000136828	RALGPS1
rs141796573	9-129850495	9	129850495	G/A	0.02557	0.000249	0.3484	ENSG00000136859	ANGPTL2
rs146727666	15-25142046	15	25142046	T/C	0.02329	0.000249	0.3484	ENSG00000128739	SNRPN
rs200444566	13-19789020	13	19789020	G/A	0.02466	0.000249	0.3484	ENSG00000227879	PSPC1P1
rs73371284	15-25145805	15	25145805	G/A	0.02329	0.000249	0.3484	ENSG00000128739	SNRPN
rs74548490	15-25143906	15	25143906	A/G	0.02329	0.000249	0.3484	ENSG00000128739	SNRPN
rs78566875	5-133906556	5	133906556	T/G	0.02374	0.000249	0.3484	ENSG00000043143	JADE2
rs148100487	4-9142645	4	9142645	G/C	0.1543	0.0002494	1.596	ENSG00000249767	ENPP7P10
rs2864343	4-9135179	4	9135179	G/T	0.1543	0.0002494	1.596	ENSG00000249767	ENPP7P10
rs3976615	4-9133895	4	9133895	T/C	0.1543	0.0002494	1.596	ENSG00000249767	ENPP7P10
rs60528464	12-125023742	12	125023742	A/G	0.1721	0.0002506	1.557	ENSG00000196498	NCOR2
6-149236874	6-149236874	6	149236874	G/A	0.3311	0.000251	0.7115	ENSG00000111962	UST
11-10632484	11-10632484	11	10632484	A/G	0.31	0.0002514	0.7077	ENSG00000072952	MRVI1
11-10632484	11-10632484	11	10632484	A/G	0.31	0.0002514	0.7077	ENSG00000133800	LYVE1
10-95150259	10-95150259	10	95150259	A/G	0.01644	0.0002516	5.656	ENSG00000138119	MYOF
rs139289357	8-18466243	8	18466243	G/A	0.01689	0.0002516	5.656	ENSG00000156011	PSD3
rs141759963	10-28050789	10	28050789	T/C	0.01598	0.0002516	5.656	ENSG00000230500	RP11-360I20.2
rs57237149	4-55201297	4	55201297	G/A	0.01689	0.0002516	5.656	ENSG00000248184	RP11-231C18.1
rs78057951	10-71142015	10	71142015	T/C	0.01644	0.0002516	5.656	ENSG00000156515	HK1
12-9402425	12-9402425	12	9402425	T/G	0.3909	0.0002533	1.396	ENSG00000256069	A2MP1
12-9402425	12-9402425	12	9402425	T/G	0.3909	0.0002533	1.396	ENSG00000256427	RP11-118B22.4
12-9405723	12-9405723	12	9405723	A/G	0.3909	0.0002533	1.396	ENSG00000256069	A2MP1
12-9405723	12-9405723	12	9405723	A/G	0.3909	0.0002533	1.396	ENSG00000256427	RP11-118B22.4
12-9406034	12-9406034	12	9406034	T/A	0.3909	0.0002533	1.396	ENSG00000256069	A2MP1
12-9406034	12-9406034	12	9406034	T/A	0.3909	0.0002533	1.396	ENSG00000256427	RP11-118B22.4
12-9406402	12-9406402	12	9406402	G/A	0.3909	0.0002533	1.396	ENSG00000256069	A2MP1
12-9406402	12-9406402	12	9406402	G/A	0.3909	0.0002533	1.396	ENSG00000256427	RP11-118B22.4
12-9410140	12-9410140	12	9410140	G/A	0.3909	0.0002533	1.396	ENSG00000256069	A2MP1
12-9410140	12-9410140	12	9410140	G/A	0.3909	0.0002533	1.396	ENSG00000256427	RP11-118B22.4
rs76534715	6-16265872	6	16265872	G/A	0.1225	0.0002539	0.6165	ENSG00000137198	GMPR
rs4790819	17-1652764	17	1652764	T/C	0.06484	0.0002549	2.05	ENSG00000167711	SERPINF2
2-55220021	2-55220021	2	55220021	C/T	0.363	0.0002554	0.7162	ENSG00000115310	RTN4
2-55208953	2-55208953	2	55208953	A/ATATGAATCACATACAAGCTAAGAAAC	0.3557	0.0002558	0.7154	ENSG00000115310	RTN4
2-55219989	2-55219989	2	55219989	A/C	0.3562	0.0002558	0.7154	ENSG00000115310	RTN4
2-55222132	2-55222132	2	55222132	G/A	0.3557	0.0002558	0.7154	ENSG00000115310	RTN4
2-55265785	2-55265785	2	55265785	C/T	0.3557	0.0002558	0.7154	ENSG00000115310	RTN4
rs426684	15-58662280	15	58662280	T/G	0.3744	0.0002563	1.4	ENSG00000128918	ALDH1A2
4-159124368	4-159124368	4	159124368	C/T	0.03382	0.0002564	0.4151	ENSG00000164124	TMEM144
rs12812137	12-20966681	12	20966681	A/T	0.01914	0.0002578	0.3006	ENSG00000111700	SLCO1B3
rs117228276	21-42692319	21	42692319	T/G	0.03288	0.000258	0.4099	ENSG00000183844	FAM3B
rs74529476	21-42693833	21	42693833	C/T	0.03288	0.000258	0.4099	ENSG00000183844	FAM3B
rs76978804	17-4414169	17	4414169	T/C	0.03333	0.000258	0.4099	ENSG00000183018	SPNS2
rs55988944	5-139665788	5	139665788	A/G	0.1717	0.0002581	0.6566	ENSG00000113068	PFDN1
rs6580499	5-139664717	5	139664717	A/C	0.1717	0.0002581	0.6566	ENSG00000113068	PFDN1
rs6888747	5-139661688	5	139661688	G/A	0.1717	0.0002581	0.6566	ENSG00000113068	PFDN1
rs12615156	2-152979978	2	152979978	C/G	0.274	0.0002598	1.444	ENSG00000115145	STAM2
rs3768649	2-153003104	2	153003104	C/G	0.2749	0.0002598	1.444	ENSG00000115145	STAM2
rs71410474	2-152983748	2	152983748	T/TG	0.2735	0.0002598	1.444	ENSG00000115145	STAM2
rs12107625	3-150684226	3	150684226	A/G	0.2288	0.0002604	1.483	ENSG00000163646	CLRN1
rs12107625	3-150684226	3	150684226	A/G	0.2288	0.0002604	1.483	ENSG00000239265	CLRN1-AS1
rs12107625	3-150684226	3	150684226	A/G	0.2288	0.0002604	1.483	ENSG00000243273	RP11-166N6.2
rs138894612	3-150682618	3	150682618	T/A	0.2288	0.0002604	1.483	ENSG00000163646	CLRN1
rs138894612	3-150682618	3	150682618	T/A	0.2288	0.0002604	1.483	ENSG00000239265	CLRN1-AS1
rs138894612	3-150682618	3	150682618	T/A	0.2288	0.0002604	1.483	ENSG00000243273	RP11-166N6.2
rs183907363	3-95378994	3	95378994	A/G	0.01096	0.0002607	15.99	ENSG00000244681	MTHFD2P1
rs77447204	7-156443797	7	156443797	G/A	0.0105	0.0002607	15.99	ENSG00000105982	RNF32
rs184346284	10-5097572	10	5097572	A/C	0.03607	0.0002614	2.799	ENSG00000196139	AKR1C3
rs5894878	8-128308917	8	128308917	GA/G	0.105	0.000262	1.73	ENSG00000246228	CASC8
rs35638661	16-19497942	16	19497942	AC/A	0.3703	0.0002623	1.401	ENSG00000103534	TMC5
rs35638661	16-19497942	16	19497942	AC/A	0.3703	0.0002623	1.401	ENSG00000260592	CTA-363E6.6
rs7314904	12-111567496	12	111567496	A/G	0.1279	0.0002626	0.6242	ENSG00000111249	CUX2
rs7167586	15-61286731	15	61286731	T/G	0.4055	0.0002628	0.721	ENSG00000069667	RORA
17-55899516	17-55899516	17	55899516	G/A	0.2333	0.0002642	0.6878	ENSG00000265542	RP11-60A24.3
rs58978309	3-117286043	3	117286043	AG/A	0.4621	0.0002644	0.7242	ENSG00000185565	LSAMP
rs143218148	3-400437	3	400437	A/T	0.06347	0.0002651	0.523	ENSG00000134121	CHL1
rs8084255	18-48144754	18	48144754	T/C	0.3658	0.0002652	1.401	ENSG00000141639	MAPK4
rs11991366	8-4494048	8	4494048	G/T	0.1461	0.0002663	0.6389	ENSG00000183117	CSMD1
rs12481726	20-51651490	20	51651490	T/C	0.1443	0.0002663	0.6389	ENSG00000182463	TSHZ2
6-149233545	6-149233545	6	149233545	C/T	0.3365	0.0002665	0.7134	ENSG00000111962	UST
9-129245334	9-129245334	9	129245334	C/A	0.2941	0.0002666	1.433	ENSG00000196814	MVB12B
9-129246177	9-129246177	9	129246177	T/C	0.2945	0.0002666	1.433	ENSG00000196814	MVB12B
rs142909525	18-37017509	18	37017509	G/A	0.01598	0.0002666	0.2627	ENSG00000267374	LINC00669
rs185659831	4-11683145	4	11683145	A/G	0.01507	0.0002666	0.2627	ENSG00000249631	RP11-281P23.2
rs186646311	6-88081100	6	88081100	G/A	0.01598	0.0002666	0.2627	ENSG00000226524	RP1-102H19.8
4-159151112	4-159151112	4	159151112	T/TC	0.03562	0.000267	0.4161	ENSG00000164124	TMEM144
9-129249625	9-129249625	9	129249625	C/T	0.3014	0.0002676	1.429	ENSG00000196814	MVB12B
rs16938363	8-49570892	8	49570892	G/A	0.2541	0.0002695	0.6939	ENSG00000253608	RP11-770E5.1
rs16938363	8-49570892	8	49570892	G/A	0.2541	0.0002695	0.6939	ENSG00000253892	RP11-770E5.2
6-149235313	6-149235313	6	149235313	T/C	0.4735	0.0002699	0.7247	ENSG00000111962	UST
12-9402137	12-9402137	12	9402137	C/A	0.3918	0.0002703	1.394	ENSG00000256069	A2MP1
12-9402137	12-9402137	12	9402137	C/A	0.3918	0.0002703	1.394	ENSG00000256427	RP11-118B22.4
12-9406957	12-9406957	12	9406957	C/A	0.3918	0.0002703	1.394	ENSG00000256069	A2MP1
12-9406957	12-9406957	12	9406957	C/A	0.3918	0.0002703	1.394	ENSG00000256427	RP11-118B22.4
12-9409129	12-9409129	12	9409129	C/T	0.3918	0.0002703	1.394	ENSG00000256069	A2MP1
12-9409129	12-9409129	12	9409129	C/T	0.3918	0.0002703	1.394	ENSG00000256427	RP11-118B22.4
12-9411313	12-9411313	12	9411313	C/T	0.3918	0.0002703	1.394	ENSG00000256069	A2MP1
rs13281186	8-134210213	8	134210213	G/A	0.2023	0.0002708	1.507	ENSG00000104415	WISP1
rs366468	5-156555720	5	156555720	T/C	0.1826	0.0002711	1.535	ENSG00000135077	HAVCR2
rs12993843	2-46291454	2	46291454	C/T	0.1453	0.0002713	1.607	ENSG00000171132	PRKCE
rs10977380	9-8941534	9	8941534	T/C	0.01553	0.0002715	6.803	ENSG00000153707	PTPRD
rs10977380	9-8941534	9	8941534	T/C	0.01553	0.0002715	6.803	ENSG00000234021	RP11-75C9.2
2-125066751	2-125066751	2	125066751	A/G	0.2959	0.0002731	0.7049	ENSG00000155052	CNTNAP5
14-100586757	14-100586757	14	100586757	A/G	0.1662	0.0002752	1.562	ENSG00000196405	EVL
rs145447088	7-4876334	7	4876334	T/C	0.0347	0.0002754	0.4219	ENSG00000157927	RADIL
rs11396181	6-142578590	6	142578590	GT/G	0.437	0.0002759	1.385	ENSG00000237494	RP11-753B14.1
rs17450865	8-128307797	8	128307797	C/T	0.1037	0.0002772	1.732	ENSG00000246228	CASC8
rs146348735	9-112693507	9	112693507	T/C	0.01324	0.0002774	9.098	ENSG00000157654	PALM2-AKAP2
rs146348735	9-112693507	9	112693507	T/C	0.01324	0.0002774	9.098	ENSG00000241978	AKAP2
rs146348735	9-112693507	9	112693507	T/C	0.01324	0.0002774	9.098	ENSG00000243444	PALM2
rs376431002	22-23585888	22	23585888	A/T	0.01279	0.0002774	9.098	ENSG00000186716	BCR
rs12328733	2-153029067	2	153029067	A/G	0.2699	0.000278	1.443	ENSG00000115145	STAM2
6-149234271	6-149234271	6	149234271	T/G	0.4758	0.0002787	0.7253	ENSG00000111962	UST
rs7166484	15-35086366	15	35086366	G/A	0.3982	0.0002797	0.7217	ENSG00000159251	ACTC1
rs7166484	15-35086366	15	35086366	G/A	0.3982	0.0002797	0.7217	ENSG00000250007	RP11-814P5.1
rs116845073	4-77644977	4	77644977	G/A	0.02009	0.0002798	0.3132	ENSG00000138771	SHROOM3
rs143642319	3-165138072	3	165138072	A/G	0.02009	0.0002798	0.3132	ENSG00000244128	RP11-85M11.2
rs144285800	3-153313927	3	153313927	T/C	0.01918	0.0002798	0.3132	ENSG00000238755	RP11-23D24.2
rs144529776	13-79120718	13	79120718	C/T	0.01963	0.0002798	0.3132	ENSG00000234377	RNF219-AS1
rs183073841	12-20790526	12	20790526	C/T	0.02009	0.0002798	0.3132	ENSG00000172572	PDE3A
rs184314688	13-79157932	13	79157932	C/T	0.01963	0.0002798	0.3132	ENSG00000234377	RNF219-AS1
rs4747166	10-73305535	10	73305535	C/T	0.02009	0.0002798	0.3132	ENSG00000107736	CDH23
rs3734088	5-82577833	5	82577833	A/G	0.09543	0.0002799	0.5835	ENSG00000152422	XRCC4
rs2839597	21-44301456	21	44301456	G/A	0.2352	0.0002802	0.687	ENSG00000160194	NDUFV3
rs7279435	21-44283718	21	44283718	A/G	0.2352	0.0002802	0.687	ENSG00000160193	WDR4
12-130910003	12-130910003	12	130910003	A/G	0.3379	0.0002803	0.7141	ENSG00000060709	RIMBP2
rs837485	12-125034683	12	125034683	G/A	0.3301	0.0002805	1.413	ENSG00000196498	NCOR2
rs2046236	8-49583678	8	49583678	G/C	0.2553	0.0002809	0.6951	ENSG00000253608	RP11-770E5.1
rs10187630	2-153006039	2	153006039	C/T	0.2753	0.0002811	1.44	ENSG00000115145	STAM2
rs2015518	6-85453765	6	85453765	C/G	0.3425	0.0002813	0.7147	ENSG00000112837	TBX18
rs2015519	6-85453782	6	85453782	T/C	0.3425	0.0002813	0.7147	ENSG00000112837	TBX18
rs9344423	6-85454377	6	85454377	C/T	0.3425	0.0002813	0.7147	ENSG00000112837	TBX18
rs9353221	6-85452467	6	85452467	C/T	0.3425	0.0002813	0.7147	ENSG00000112837	TBX18
16-81804972	16-81804972	16	81804972	A/C	0.3452	0.0002827	0.7158	ENSG00000197943	PLCG2
rs549146127	8-3173148	8	3173148	ATGGTAAGATACTCCACATTTT/A	0.03562	0.000283	0.4276	ENSG00000183117	CSMD1
rs252765	5-77416423	5	77416423	T/C	0.2073	0.0002844	1.499	ENSG00000132842	AP3B1
rs3796242	3-150690439	3	150690439	A/T	0.2297	0.0002846	1.478	ENSG00000163646	CLRN1
rs3796242	3-150690439	3	150690439	A/T	0.2297	0.0002846	1.478	ENSG00000239265	CLRN1-AS1
rs3796242	3-150690439	3	150690439	A/T	0.2297	0.0002846	1.478	ENSG00000243273	RP11-166N6.2
6-149237349	6-149237349	6	149237349	G/A	0.4731	0.0002854	0.7257	ENSG00000111962	UST
6-149237371	6-149237371	6	149237371	A/G	0.4731	0.0002854	0.7257	ENSG00000111962	UST
rs17156099	7-28006442	7	28006442	C/G	0.1215	0.0002859	0.618	ENSG00000153814	JAZF1
rs6561637	13-52091753	13	52091753	T/C	0.289	0.0002864	1.432	ENSG00000236778	INTS6-AS1
9-129250830	9-129250830	9	129250830	A/C	0.2945	0.0002876	1.429	ENSG00000196814	MVB12B
9-129250831	9-129250831	9	129250831	C/T	0.2945	0.0002876	1.429	ENSG00000196814	MVB12B
rs2337137	5-139681336	5	139681336	A/G	0.1082	0.0002879	0.6032	ENSG00000113068	PFDN1
17-5510365	17-5510365	17	5510365	C/T	0.3461	0.0002881	1.405	ENSG00000091592	NLRP1
rs10077217	5-156564823	5	156564823	A/C	0.1749	0.0002894	1.544	ENSG00000135077	HAVCR2
rs10077217	5-156564823	5	156564823	A/C	0.1749	0.0002894	1.544	ENSG00000155868	MED7
rs12153324	5-156554749	5	156554749	T/C	0.1749	0.0002894	1.544	ENSG00000135077	HAVCR2
rs36073352	5-156565103	5	156565103	A/AT	0.1749	0.0002894	1.544	ENSG00000135077	HAVCR2
rs36073352	5-156565103	5	156565103	A/AT	0.1749	0.0002894	1.544	ENSG00000155868	MED7
rs56000862	5-156557611	5	156557611	C/T	0.1749	0.0002894	1.544	ENSG00000135077	HAVCR2
rs56180909	5-156557649	5	156557649	A/T	0.1749	0.0002894	1.544	ENSG00000135077	HAVCR2
rs71743167	5-156566600	5	156566600	C/CATTT	0.1749	0.0002894	1.544	ENSG00000135077	HAVCR2
rs71743167	5-156566600	5	156566600	C/CATTT	0.1749	0.0002894	1.544	ENSG00000155868	MED7
rs13052246	21-44307602	21	44307602	A/G	0.1607	0.0002898	0.6508	ENSG00000160194	NDUFV3
rs4148972	21-44323461	21	44323461	A/G	0.1603	0.0002898	0.6508	ENSG00000160194	NDUFV3
rs78142747	3-89229975	3	89229975	T/G	0.03607	0.0002898	0.4329	ENSG00000044524	EPHA3
rs118086570	12-125034660	12	125034660	G/A	0.1822	0.0002903	1.534	ENSG00000196498	NCOR2
rs58552761	12-125034895	12	125034895	GAC/G	0.1822	0.0002903	1.534	ENSG00000196498	NCOR2
rs139901642	5-80599043	5	80599043	A/G	0.02511	0.000291	0.3675	ENSG00000131732	ZCCHC9
rs76905921	13-34949786	13	34949786	T/C	0.02648	0.000291	0.3675	ENSG00000271850	RP11-16D22.2
rs79472307	2-164725275	2	164725275	A/G	0.02557	0.000291	0.3675	ENSG00000237844	AC092684.1
rs1866540	2-188905398	2	188905398	C/T	0.4571	0.0002913	0.7256	ENSG00000231689	LINC01090
4-185519436	4-185519436	4	185519436	C/G	0.1297	0.0002917	1.642	ENSG00000254233	RP11-242J7.1
11-10631247	11-10631247	11	10631247	C/T	0.3073	0.0002919	0.7096	ENSG00000072952	MRVI1
11-10631247	11-10631247	11	10631247	C/T	0.3073	0.0002919	0.7096	ENSG00000133800	LYVE1
11-10635340	11-10635340	11	10635340	C/A	0.3073	0.0002919	0.7096	ENSG00000072952	MRVI1
11-10643196	11-10643196	11	10643196	C/T	0.3078	0.0002919	0.7096	ENSG00000072952	MRVI1
rs116276157	4-93460929	4	93460929	A/G	0.05753	0.0002923	0.5103	ENSG00000152208	GRID2
rs201538324	4-93466516	4	93466516	T/TAATTCTTCTCATACC	0.05753	0.0002923	0.5103	ENSG00000152208	GRID2
rs34215764	4-93456240	4	93456240	C/T	0.05753	0.0002923	0.5103	ENSG00000152208	GRID2
rs17302191	15-59408628	15	59408628	C/T	0.4283	0.0002927	1.384	ENSG00000157456	CCNB2
rs2271752	6-133844018	6	133844018	C/A	0.05616	0.0002936	2.154	ENSG00000112319	EYA4
rs2271752	6-133844018	6	133844018	C/A	0.05616	0.0002936	2.154	ENSG00000227954	RP3-323P13.2
rs13050269	21-44296278	21	44296278	A/G	0.2338	0.0002938	0.6875	ENSG00000160193	WDR4
5-96509853	5-96509853	5	96509853	A/T	0.3393	0.0002942	1.407	ENSG00000058729	RIOK2
5-96509853	5-96509853	5	96509853	A/T	0.3393	0.0002942	1.407	ENSG00000251606	CTD-2215E18.1
5-96512683	5-96512683	5	96512683	A/G	0.3393	0.0002942	1.407	ENSG00000058729	RIOK2
5-96512683	5-96512683	5	96512683	A/G	0.3393	0.0002942	1.407	ENSG00000251606	CTD-2215E18.1
6-149236570	6-149236570	6	149236570	A/G	0.4749	0.0002946	0.7262	ENSG00000111962	UST
6-149236770	6-149236770	6	149236770	A/G	0.4749	0.0002946	0.7262	ENSG00000111962	UST
rs10086847	8-49566294	8	49566294	T/C	0.2543	0.0002947	0.6957	ENSG00000253608	RP11-770E5.1
rs10089017	8-49566471	8	49566471	A/G	0.2543	0.0002947	0.6957	ENSG00000253608	RP11-770E5.1
rs10107998	8-49566969	8	49566969	C/T	0.2543	0.0002947	0.6957	ENSG00000253608	RP11-770E5.1
rs10504066	8-49564036	8	49564036	G/A	0.2543	0.0002947	0.6957	ENSG00000253608	RP11-770E5.1
rs10957191	8-49568089	8	49568089	C/T	0.2543	0.0002947	0.6957	ENSG00000253608	RP11-770E5.1
rs12549717	8-49581602	8	49581602	G/C	0.2543	0.0002947	0.6957	ENSG00000253608	RP11-770E5.1
rs62305173	4-46771247	4	46771247	G/A	0.2224	0.0002947	1.483	ENSG00000170516	COX7B2
rs6988001	8-49572291	8	49572291	C/T	0.2543	0.0002947	0.6957	ENSG00000253608	RP11-770E5.1
rs74660277	8-49567667	8	49567667	T/C	0.2543	0.0002947	0.6957	ENSG00000253608	RP11-770E5.1
16-81794001	16-81794001	16	81794001	G/A	0.3763	0.0002948	0.7199	ENSG00000197943	PLCG2
16-81794001	16-81794001	16	81794001	G/A	0.3763	0.0002948	0.7199	ENSG00000261218	RP11-960L18.1
11-10632252	11-10632252	11	10632252	A/G	0.3105	0.000295	0.7105	ENSG00000072952	MRVI1
11-10632252	11-10632252	11	10632252	A/G	0.3105	0.000295	0.7105	ENSG00000133800	LYVE1
rs2053057	5-139612092	5	139612092	G/A	0.1689	0.0002951	0.6574	ENSG00000120306	CYSTM1
rs200953323	21-47217932	21	47217932	T/A	0.03744	0.0002959	0.4381	ENSG00000183570	PCBP3
rs393604	21-42702666	21	42702666	G/T	0.03744	0.0002959	0.4381	ENSG00000183844	FAM3B
rs74455514	14-79942860	14	79942860	T/C	0.03744	0.0002959	0.4381	ENSG00000021645	NRXN3
rs77948516	12-9749889	12	9749889	G/A	0.0379	0.0002959	0.4381	ENSG00000111796	KLRB1
rs78665058	14-79930255	14	79930255	C/A	0.03744	0.0002959	0.4381	ENSG00000021645	NRXN3
rs535762	15-58660548	15	58660548	G/A	0.3744	0.000296	1.395	ENSG00000128918	ALDH1A2
rs140883138	4-93505236	4	93505236	T/TG	0.05662	0.0002963	0.508	ENSG00000152208	GRID2
rs7656365	4-37103884	4	37103884	A/T	0.05662	0.0002963	0.508	ENSG00000247810	RP11-103J17.1
18-25676363	18-25676363	18	25676363	G/A	0.4178	0.0002965	1.385	ENSG00000170558	CDH2
rs505442	9-129117662	9	129117662	C/T	0.2694	0.0002972	1.443	ENSG00000196814	MVB12B
rs2792823	9-116152441	9	116152441	G/A	0.2233	0.0002987	0.6845	ENSG00000148218	ALAD
rs141420764	4-9137720	4	9137720	T/C	0.1539	0.0002989	1.587	ENSG00000249767	ENPP7P10
rs34105649	4-9137737	4	9137737	A/G	0.1539	0.0002989	1.587	ENSG00000249767	ENPP7P10
rs34257804	4-9139679	4	9139679	G/T	0.1539	0.0002989	1.587	ENSG00000249767	ENPP7P10
rs34377195	4-9140410	4	9140410	A/G	0.1539	0.0002989	1.587	ENSG00000249767	ENPP7P10
rs34658640	4-9137757	4	9137757	T/C	0.1539	0.0002989	1.587	ENSG00000249767	ENPP7P10
rs35143284	4-9139875	4	9139875	A/G	0.1539	0.0002989	1.587	ENSG00000249767	ENPP7P10
rs35860603	4-9141447	4	9141447	A/G	0.1539	0.0002989	1.587	ENSG00000249767	ENPP7P10
rs35881783	4-9140558	4	9140558	T/G	0.1539	0.0002989	1.587	ENSG00000249767	ENPP7P10
rs112590769	4-93503266	4	93503266	A/G	0.05571	0.0003	0.5055	ENSG00000152208	GRID2
rs113238713	4-93490234	4	93490234	A/G	0.05571	0.0003	0.5055	ENSG00000152208	GRID2
rs246874	5-156561367	5	156561367	A/C	0.1836	0.0003001	1.529	ENSG00000135077	HAVCR2
rs246876	5-156564456	5	156564456	T/C	0.1836	0.0003001	1.529	ENSG00000135077	HAVCR2
rs246876	5-156564456	5	156564456	T/C	0.1836	0.0003001	1.529	ENSG00000155868	MED7
rs246883	5-156560430	5	156560430	G/A	0.1836	0.0003001	1.529	ENSG00000135077	HAVCR2
rs420586	5-156554132	5	156554132	G/A	0.1836	0.0003001	1.529	ENSG00000135077	HAVCR2
rs3768648	2-153003412	2	153003412	C/T	0.2708	0.0003008	1.44	ENSG00000115145	STAM2
rs4611639	2-153025030	2	153025030	C/G	0.2708	0.0003008	1.44	ENSG00000115145	STAM2
1-180171254	1-180171254	1	180171254	T/C	0.4753	0.0003016	0.7266	ENSG00000116260	QSOX1
1-180172496	1-180172496	1	180172496	A/G	0.4753	0.0003016	0.7266	ENSG00000116260	QSOX1
6-149237490	6-149237490	6	149237490	A/G	0.4721	0.0003016	0.7266	ENSG00000111962	UST
rs11893841	2-152998552	2	152998552	A/G	0.2744	0.0003025	1.438	ENSG00000115145	STAM2
rs12621378	2-152995177	2	152995177	T/C	0.274	0.0003025	1.438	ENSG00000115145	STAM2
rs150981818	2-152989177	2	152989177	T/TAAG	0.2735	0.0003025	1.438	ENSG00000115145	STAM2
rs9917198	2-153020124	2	153020124	T/G	0.274	0.0003025	1.438	ENSG00000115145	STAM2
rs34448573	4-9137990	4	9137990	A/G	0.1502	0.0003031	1.595	ENSG00000249767	ENPP7P10
rs117555752	2-170001676	2	170001676	C/T	0.05434	0.0003035	0.503	ENSG00000081479	LRP2
rs9378911	6-4740814	6	4740814	T/C	0.05388	0.0003035	0.503	ENSG00000153046	CDYL
rs9392065	6-4734544	6	4734544	G/T	0.05388	0.0003035	0.503	ENSG00000153046	CDYL
rs71321390	21-32804634	21	32804634	C/G	0.1301	0.0003053	0.6295	ENSG00000156299	TIAM1
rs79935056	3-183269378	3	183269378	G/T	0.04018	0.0003059	0.4477	ENSG00000172578	KLHL6
rs79935056	3-183269378	3	183269378	G/T	0.04018	0.0003059	0.4477	ENSG00000242522	KLHL6-AS1
5-139544075-1	5-139544075-1	5	139544075	CTTG/CTTGTTG	0.1898	0.0003062	0.6701	ENSG00000254363	CTB-131B5.5
rs78025492	13-78758202	13	78758202	T/C	0.1429	0.0003066	1.603	ENSG00000234377	RNF219-AS1
rs138966501	1-6587507	1	6587507	A/G	0.05297	0.0003068	0.5004	ENSG00000162408	NOL9
11-114178056	11-114178056	11	114178056	C/G	0.179	0.0003092	0.6635	ENSG00000166741	NNMT
11-114178056	11-114178056	11	114178056	C/G	0.179	0.0003092	0.6635	ENSG00000256947	RP11-64D24.2
9-129246487	9-129246487	9	129246487	A/C	0.2941	0.0003097	1.427	ENSG00000196814	MVB12B
rs80218546	14-96938455	14	96938455	C/T	0.0411	0.0003098	0.4522	ENSG00000140057	AK7
rs74724711	2-167040002	2	167040002	G/T	0.08265	0.0003099	0.5666	ENSG00000236107	AC010127.3
9-129244928	9-129244928	9	129244928	A/G	0.2973	0.0003101	1.426	ENSG00000196814	MVB12B
rs10075959	5-60479320	5	60479320	T/C	0.1073	0.0003103	0.6025	ENSG00000251279	CTC-436P18.1
rs13186053	5-60419102	5	60419102	C/T	0.1073	0.0003103	0.6025	ENSG00000164182	NDUFAF2
rs13190305	5-60419377	5	60419377	C/T	0.1073	0.0003103	0.6025	ENSG00000164182	NDUFAF2
rs201446456	5-60419719	5	60419719	TA/T	0.1073	0.0003103	0.6025	ENSG00000164182	NDUFAF2
rs35887062	5-60419722	5	60419722	G/GA	0.1073	0.0003103	0.6025	ENSG00000164182	NDUFAF2
rs145030349	14-93657733	14	93657733	A/G	0.02694	0.0003108	0.3762	ENSG00000259066	RP11-371E8.4
rs182799322	14-93649065	14	93649065	C/A	0.02694	0.0003108	0.3762	ENSG00000165943	MOAP1
rs2485035	1-194119907	1	194119907	G/C	0.02694	0.0003108	0.3762	ENSG00000227240	RP11-563D10.1
14-48007292	14-48007292	14	48007292	A/G	0.4269	0.0003111	1.382	ENSG00000139915	MDGA2
14-48007292	14-48007292	14	48007292	A/G	0.4269	0.0003111	1.382	ENSG00000272781	MDGA2
rs12031077	1-17913663	1	17913663	T/C	0.2023	0.0003113	1.504	ENSG00000074964	ARHGEF10L
12-9410469	12-9410469	12	9410469	G/A	0.3913	0.0003117	1.389	ENSG00000256069	A2MP1
12-9410469	12-9410469	12	9410469	G/A	0.3913	0.0003117	1.389	ENSG00000256427	RP11-118B22.4
12-9416922	12-9416922	12	9416922	A/C	0.3913	0.0003117	1.389	ENSG00000256069	A2MP1
12-9417283	12-9417283	12	9417283	T/G	0.3913	0.0003117	1.389	ENSG00000256069	A2MP1
rs11283264	2-16550853	2	16550853	TTCTATATA/T	0.05023	0.0003124	0.4949	ENSG00000224400	AC010880.1
rs71763364	2-16550851	2	16550851	TA/T	0.05023	0.0003124	0.4949	ENSG00000224400	AC010880.1
rs12522310	5-95625548	5	95625548	T/C	0.458	0.0003127	1.378	ENSG00000251314	CTD-2337A12.1
rs142556620	17-25936598	17	25936598	A/G	0.04201	0.0003131	0.4566	ENSG00000141068	KSR1
rs72603568	7-114299774	7	114299774	G/A	0.3461	0.0003131	1.404	ENSG00000128573	FOXP2
rs12932589	16-81798144	16	81798144	A/G	0.3621	0.0003134	0.7192	ENSG00000197943	PLCG2
rs12932589	16-81798144	16	81798144	A/G	0.3621	0.0003134	0.7192	ENSG00000261218	RP11-960L18.1
rs117492410	9-78844262	9	78844262	A/C	0.0516	0.0003147	0.492	ENSG00000099139	PCSK5
rs140890251	9-71613844	9	71613844	T/A	0.021	0.0003147	0.3259	ENSG00000107242	PIP5K1B
rs147727562	2-67460578	2	67460578	C/T	0.02237	0.0003147	0.3259	ENSG00000230906	AC023115.1
rs147727562	2-67460578	2	67460578	C/T	0.02237	0.0003147	0.3259	ENSG00000235885	AC023115.2
5-96488080	5-96488080	5	96488080	C/T	0.3397	0.0003153	1.404	ENSG00000251606	CTD-2215E18.1
5-96491698	5-96491698	5	96491698	C/T	0.3397	0.0003153	1.404	ENSG00000251606	CTD-2215E18.1
rs138784321	8-62581968	8	62581968	A/G	0.008219	0.0003155	NA	ENSG00000198363	ASPH
rs12591423	15-56617679	15	56617679	G/A	0.04201	0.0003157	0.4608	ENSG00000151575	TEX9
rs75288126	14-41427840	14	41427840	A/C	0.04155	0.0003157	0.4608	ENSG00000251363	RP11-129M6.1
rs76692286	15-56603104	15	56603104	T/C	0.04201	0.0003157	0.4608	ENSG00000151575	TEX9
rs78139410	14-41429074	14	41429074	T/C	0.04155	0.0003157	0.4608	ENSG00000251363	RP11-129M6.1
rs80293796	14-41444636	14	41444636	T/C	0.04155	0.0003157	0.4608	ENSG00000251363	RP11-129M6.1
rs56138563	21-44324960	21	44324960	A/G	0.2922	0.0003164	0.7068	ENSG00000160194	NDUFV3
rs75645323	8-38919065	8	38919065	A/C	0.05068	0.0003167	0.489	ENSG00000168615	ADAM9
13-19790122	13-19790122	13	19790122	T/C	0.07078	0.0003173	0.544	ENSG00000227879	PSPC1P1
13-19792016	13-19792016	13	19792016	G/A	0.07078	0.0003173	0.544	ENSG00000227879	PSPC1P1
rs118041168	2-52969642	2	52969642	C/G	0.04247	0.0003177	0.4648	ENSG00000228033	AC010967.2
rs8050884	16-19499512	16	19499512	A/G	0.3986	0.0003179	1.387	ENSG00000103534	TMC5
rs117703338	14-79141573	14	79141573	A/G	0.01324	0.0003186	0.2339	ENSG00000021645	NRXN3
rs149343555	1-70333659	1	70333659	A/G	0.01324	0.0003186	0.2339	ENSG00000033122	LRRC7
rs42352	5-9191574	5	9191574	T/A	0.4735	0.0003187	0.7275	ENSG00000112902	SEMA5A
3-177465395	3-177465395	3	177465395	T/A	0.008219	0.0003189	0.1409	ENSG00000228221	LINC00578
rs117958713	5-22306340	5	22306340	A/G	0.008219	0.0003189	0.1409	ENSG00000154162	CDH12
rs13295927	9-91732709	9	91732709	C/T	0.008219	0.0003189	0.1409	ENSG00000148082	SHC3
rs139643123	20-58404014	20	58404014	T/C	0.008676	0.0003189	0.1409	ENSG00000087495	PHACTR3
rs140063858	2-157469038	2	157469038	G/A	0.008219	0.0003189	0.1409	ENSG00000115159	GPD2
rs140094904	16-6591125	16	6591125	C/T	0.008676	0.0003189	0.1409	ENSG00000078328	RBFOX1
rs140094904	16-6591125	16	6591125	C/T	0.008676	0.0003189	0.1409	ENSG00000260411	RP11-420N3.2
rs145939454	3-156926485	3	156926485	C/CCCCGCAAGCT	0.008219	0.0003189	0.1409	ENSG00000243176	RP11-550I24.2
rs151080337	10-124658212	10	124658212	C/A	0.008219	0.0003189	0.1409	ENSG00000255624	RP11-564D11.3
rs184877559	10-117912588	10	117912588	A/T	0.008676	0.0003189	0.1409	ENSG00000151892	GFRA1
rs185070806	4-172827738	4	172827738	T/C	0.009589	0.0003189	0.1409	ENSG00000174473	GALNTL6
rs186765322	12-17714229	12	17714229	A/G	0.008219	0.0003189	0.1409	ENSG00000256994	RP11-871F6.3
rs187653566	8-2819957	8	2819957	T/G	0.008219	0.0003189	0.1409	ENSG00000183117	CSMD1
rs190289544	4-172886010	4	172886010	G/C	0.009132	0.0003189	0.1409	ENSG00000174473	GALNTL6
rs191784338	7-90940850	7	90940850	T/G	0.008676	0.0003189	0.1409	ENSG00000243144	RP11-115N4.1
rs371954272	11-5870909	11	5870909	C/A	0.008676	0.0003189	0.1409	ENSG00000132256	TRIM5
rs373408687	20-14380109	20	14380109	T/G	0.008676	0.0003189	0.1409	ENSG00000172264	MACROD2
rs550482411	15-88139588	15	88139588	G/A	0.009132	0.0003189	0.1409	ENSG00000259560	RP11-648K4.2
rs555515274	8-2833378	8	2833378	T/C	0.008219	0.0003189	0.1409	ENSG00000183117	CSMD1
rs562935407	4-20930428	4	20930428	T/C	0.008676	0.0003189	0.1409	ENSG00000185774	KCNIP4
rs76310217	12-114373026	12	114373026	A/G	0.008676	0.0003189	0.1409	ENSG00000122965	RBM19
rs76310217	12-114373026	12	114373026	A/G	0.008676	0.0003189	0.1409	ENSG00000257359	RP11-780K2.1
rs6814990	4-185518987	4	185518987	G/A	0.1493	0.000319	1.587	ENSG00000254233	RP11-242J7.1
6-102291767	6-102291767	6	102291767	A/G	0.01644	0.0003192	0.2801	ENSG00000164418	GRIK2
6-102291811	6-102291811	6	102291811	G/A	0.01644	0.0003192	0.2801	ENSG00000164418	GRIK2
6-102292290	6-102292290	6	102292290	A/G	0.01644	0.0003192	0.2801	ENSG00000164418	GRIK2
6-102293235	6-102293235	6	102293235	C/G	0.01644	0.0003192	0.2801	ENSG00000164418	GRIK2
6-102293249	6-102293249	6	102293249	C/A	0.01644	0.0003192	0.2801	ENSG00000164418	GRIK2
6-102294715	6-102294715	6	102294715	A/G	0.01644	0.0003192	0.2801	ENSG00000164418	GRIK2
rs112063504	21-43895577	21	43895577	T/C	0.01644	0.0003192	0.2801	ENSG00000160188	RSPH1
rs118158718	10-34764216	10	34764216	A/G	0.01689	0.0003192	0.2801	ENSG00000148498	PARD3
rs143826071	12-93818092	12	93818092	T/A	0.01644	0.0003192	0.2801	ENSG00000177889	UBE2N
rs150074472	6-135255430	6	135255430	T/C	0.01644	0.0003192	0.2801	ENSG00000118514	ALDH8A1
rs489227	9-129124029	9	129124029	G/T	0.2046	0.0003192	1.5	ENSG00000196814	MVB12B
rs71784930	6-102288863	6	102288863	C/CTAAAA	0.01644	0.0003192	0.2801	ENSG00000164418	GRIK2
rs11699300	20-19635814	20	19635814	A/G	0.07991	0.0003193	0.5656	ENSG00000185052	SLC24A3
rs1570020	20-19618037	20	19618037	A/G	0.07991	0.0003193	0.5656	ENSG00000185052	SLC24A3
rs6046225	20-19626033	20	19626033	A/G	0.07991	0.0003193	0.5656	ENSG00000185052	SLC24A3
17-55899567	17-55899567	17	55899567	G/T	0.2297	0.0003194	0.6899	ENSG00000265542	RP11-60A24.3
10-95143701	10-95143701	10	95143701	A/T	0.01781	0.0003196	4.819	ENSG00000138119	MYOF
rs11371575	4-88966936	4	88966936	TA/T	0.01872	0.0003196	4.819	ENSG00000118762	PKD2
rs146697178	13-50830771	13	50830771	T/A	0.01781	0.0003196	4.819	ENSG00000176124	DLEU1
rs2020858	13-50832069	13	50832069	G/A	0.01781	0.0003196	4.819	ENSG00000176124	DLEU1
rs2066671	13-50832618	13	50832618	G/A	0.01781	0.0003196	4.819	ENSG00000176124	DLEU1
rs2703075	13-50835968	13	50835968	A/G	0.01781	0.0003196	4.819	ENSG00000176124	DLEU1
rs2703078	13-50830073	13	50830073	C/T	0.01781	0.0003196	4.819	ENSG00000176124	DLEU1
2-125065309	2-125065309	2	125065309	T/C	0.2959	0.0003213	0.7078	ENSG00000155052	CNTNAP5
rs34091983	2-153022690	2	153022690	A/AAAC	0.2667	0.0003217	1.44	ENSG00000115145	STAM2
rs9966730	18-48156005	18	48156005	T/C	0.3525	0.0003218	1.398	ENSG00000141639	MAPK4
rs72628072	13-78764430	13	78764430	T/C	0.2224	0.0003222	1.478	ENSG00000234377	RNF219-AS1
3-117279099	3-117279099	3	117279099	T/C	0.4616	0.0003225	0.7275	ENSG00000185565	LSAMP
rs4855958	3-117283943	3	117283943	C/T	0.4616	0.0003225	0.7275	ENSG00000185565	LSAMP
rs261309	15-58657810	15	58657810	A/G	0.3708	0.0003235	1.393	ENSG00000128918	ALDH1A2
rs12623355	2-152986593	2	152986593	T/C	0.2689	0.0003236	1.438	ENSG00000115145	STAM2
rs2002247	2-153025578	2	153025578	C/T	0.2689	0.0003236	1.438	ENSG00000115145	STAM2
17-5518890	17-5518890	17	5518890	A/C	0.3534	0.0003247	1.399	ENSG00000091592	NLRP1
13-19786674	13-19786674	13	19786674	A/G	0.06986	0.0003251	0.5425	ENSG00000227879	PSPC1P1
13-19788473	13-19788473	13	19788473	T/G	0.06986	0.0003251	0.5425	ENSG00000227879	PSPC1P1
rs35379802	8-49562576	8	49562576	A/G	0.2541	0.0003253	0.6972	ENSG00000253608	RP11-770E5.1
rs149358455	18-6329199	18	6329199	T/C	0.02055	0.0003266	3.972	ENSG00000154655	L3MBTL4
rs7686615	4-185517973	4	185517973	T/C	0.1416	0.0003269	1.603	ENSG00000254233	RP11-242J7.1
rs4473376	2-152984565	2	152984565	T/C	0.274	0.000327	1.434	ENSG00000115145	STAM2
rs4664535	2-153004253	2	153004253	A/G	0.2749	0.000327	1.434	ENSG00000115145	STAM2
9-20585867	9-20585867	9	20585867	C/A	0.3995	0.0003271	0.7241	ENSG00000171843	MLLT3
rs6586262	21-44322266	21	44322266	C/G	0.3416	0.0003272	0.7169	ENSG00000160194	NDUFV3
rs34085308	16-19242009	16	19242009	A/G	0.1041	0.0003274	1.739	ENSG00000103528	SYT17
rs140582419	5-148315718	5	148315718	TG/T	0.3233	0.0003288	1.41	ENSG00000169247	SH3TC2
8-134211410	8-134211410	8	134211410	G/A	0.3785	0.000329	1.39	ENSG00000104415	WISP1
rs3738112	1-180167414	1	180167414	G/C	0.4767	0.0003291	0.728	ENSG00000116260	QSOX1
rs140854015	1-247870438	1	247870438	A/G	0.02831	0.0003298	0.3845	ENSG00000235749	RP11-634B7.4
rs79930484	1-247821070	1	247821070	A/T	0.02877	0.0003298	0.3845	ENSG00000235749	RP11-634B7.4
19-33688719	19-33688719	19	33688719	A/G	0.4365	0.0003303	0.7268	ENSG00000130881	LRP3
rs17638386	4-162596227	4	162596227	G/A	0.1114	0.0003303	1.7	ENSG00000168843	FSTL5
rs77749809	21-32804466	21	32804466	T/G	0.1283	0.0003315	0.6295	ENSG00000156299	TIAM1
rs10476666	5-95626243	5	95626243	G/A	0.4589	0.0003316	1.376	ENSG00000251314	CTD-2337A12.1
13-109559527	13-109559527	13	109559527	A/G	0.3132	0.0003319	1.413	ENSG00000041515	MYO16
13-109562070	13-109562070	13	109562070	C/T	0.3132	0.0003319	1.413	ENSG00000041515	MYO16
12-9404045	12-9404045	12	9404045	G/A	0.3922	0.0003323	1.387	ENSG00000256069	A2MP1
12-9404045	12-9404045	12	9404045	G/A	0.3922	0.0003323	1.387	ENSG00000256427	RP11-118B22.4
12-9411327	12-9411327	12	9411327	A/G	0.3922	0.0003323	1.387	ENSG00000256069	A2MP1
9-129248219	9-129248219	9	129248219	C/T	0.295	0.0003338	1.424	ENSG00000196814	MVB12B
rs72776447	5-77453361	5	77453361	T/C	0.2064	0.0003347	1.492	ENSG00000132842	AP3B1
rs13050878	21-44311718	21	44311718	T/C	0.2356	0.0003348	0.6904	ENSG00000160194	NDUFV3
rs13051288	21-44311717	21	44311717	C/A	0.2356	0.0003348	0.6904	ENSG00000160194	NDUFV3
rs143296337	4-9142775	4	9142775	T/C	0.1548	0.000335	1.579	ENSG00000249767	ENPP7P10
rs968786	12-9406213	12	9406213	C/G	0.3772	0.0003373	1.39	ENSG00000256069	A2MP1
rs968786	12-9406213	12	9406213	C/G	0.3772	0.0003373	1.39	ENSG00000256427	RP11-118B22.4
rs56340276	3-150681524	3	150681524	G/A	0.2315	0.0003391	1.469	ENSG00000163646	CLRN1
rs56340276	3-150681524	3	150681524	G/A	0.2315	0.0003391	1.469	ENSG00000239265	CLRN1-AS1
rs56340276	3-150681524	3	150681524	G/A	0.2315	0.0003391	1.469	ENSG00000243273	RP11-166N6.2
18-25681911	18-25681911	18	25681911	G/A	0.4174	0.0003414	1.381	ENSG00000170558	CDH2
18-25684095	18-25684095	18	25684095	G/A	0.4174	0.0003414	1.381	ENSG00000170558	CDH2
rs12765118	10-13077232	10	13077232	A/G	0.08904	0.0003419	0.5793	ENSG00000151468	CCDC3
rs139121909	21-44305133	21	44305133	A/G	0.1621	0.0003419	0.655	ENSG00000160194	NDUFV3
rs35353588	21-44302769	21	44302769	G/A	0.1621	0.0003419	0.655	ENSG00000160194	NDUFV3
rs8131459	21-44296485	21	44296485	G/A	0.3406	0.000344	0.7176	ENSG00000160193	WDR4
11-10633496	11-10633496	11	10633496	GAGA/G	0.311	0.0003455	0.7133	ENSG00000072952	MRVI1
11-10635007	11-10635007	11	10635007	T/C	0.311	0.0003455	0.7133	ENSG00000072952	MRVI1
11-10643224	11-10643224	11	10643224	C/T	0.3114	0.0003455	0.7133	ENSG00000072952	MRVI1
rs72628074	13-78777241	13	78777241	G/T	0.2205	0.0003457	1.477	ENSG00000234377	RNF219-AS1
3-195760948	3-195760948	3	195760948	C/G	0.2699	0.0003459	1.438	ENSG00000072274	TFRC
11-104409443	11-104409443	11	104409443	T/G	0.2457	0.0003466	0.6963	ENSG00000256422	RP11-886D15.1
rs181901942	8-123857103	8	123857103	G/A	0.0105	0.0003468	0.1953	ENSG00000178764	ZHX2
rs191119817	5-78224019	5	78224019	T/C	0.01096	0.0003468	0.1953	ENSG00000113273	ARSB
rs567794292	12-25957407	12	25957407	T/C	0.01096	0.0003468	0.1953	ENSG00000255725	RP11-443N24.1
rs567794292	12-25957407	12	25957407	T/C	0.01096	0.0003468	0.1953	ENSG00000256686	RP11-443N24.2
17-5490335	17-5490335	17	5490335	T/C	0.3534	0.0003473	1.396	ENSG00000091592	NLRP1
rs7227542	18-48152922	18	48152922	G/A	0.3511	0.0003473	1.396	ENSG00000141639	MAPK4
rs2440537	18-65359400	18	65359400	A/G	0.02877	0.0003477	0.3924	ENSG00000265533	RP11-638L3.1
rs7597	1-180167090	1	180167090	T/C	0.4758	0.0003477	0.729	ENSG00000116260	QSOX1
rs74403228	2-153016811	2	153016811	T/C	0.2742	0.0003482	1.432	ENSG00000115145	STAM2
rs12703989	7-140238048	7	140238048	A/G	0.4361	0.0003483	0.7277	ENSG00000146966	DENND2A
rs78652051	13-67773552	13	67773552	A/AT	0.1402	0.0003485	1.603	ENSG00000184226	PCDH9
rs11107221	12-94255678	12	94255678	G/T	0.02329	0.0003493	0.3378	ENSG00000169372	CRADD
rs11107223	12-94256135	12	94256135	T/C	0.02374	0.0003493	0.3378	ENSG00000169372	CRADD
rs117447827	14-78354098	14	78354098	A/G	0.02283	0.0003493	0.3378	ENSG00000063761	ADCK1
rs143384011	2-150208766	2	150208766	T/G	0.02146	0.0003493	0.3378	ENSG00000187123	LYPD6
rs13278011	8-49574178	8	49574178	G/A	0.2548	0.0003496	0.6989	ENSG00000253608	RP11-770E5.1
rs34205913	5-156605182	5	156605182	A/C	0.2347	0.0003496	1.464	ENSG00000113263	ITK
rs28460213	17-25323254	17	25323254	A/G	0.4731	0.0003497	1.373	ENSG00000264734	RP11-260A9.6
rs10469642	2-152982424	2	152982424	T/G	0.2694	0.0003499	1.434	ENSG00000115145	STAM2
rs6455357	6-70951981	6	70951981	A/G	0.1881	0.0003501	0.6696	ENSG00000112280	COL9A1
rs13051348	21-44312134	21	44312134	T/C	0.2347	0.0003509	0.6909	ENSG00000160194	NDUFV3
17-295283	17-295283	17	295283	T/G	0.1265	0.000351	1.644	ENSG00000183688	FAM101B
rs12693271	2-153014716	2	153014716	T/C	0.2735	0.0003517	1.433	ENSG00000115145	STAM2
rs182075494	2-153017061	2	153017061	A/G	0.2735	0.0003517	1.433	ENSG00000115145	STAM2
rs117833676	12-22981710	12	22981710	A/C	0.03425	0.0003522	2.748	ENSG00000256995	RP11-114G22.1
rs6823791	4-99534737	4	99534737	G/A	0.03333	0.0003522	2.748	ENSG00000168785	TSPAN5
rs188129821	17-80191906	17	80191906	T/C	0.01143	0.0003526	0.1956	ENSG00000141526	SLC16A3
rs4664525	2-152940502-1	2	152940502	T/A	0.1508	0.0003534	1.574	ENSG00000182389	CACNB4
12-9415915	12-9415915	12	9415915	C/T	0.3932	0.000354	1.385	ENSG00000256069	A2MP1
12-9415978	12-9415978	12	9415978	T/C	0.3936	0.000354	1.385	ENSG00000256069	A2MP1
rs246859	5-156567838	5	156567838	T/C	0.1831	0.0003552	1.522	ENSG00000135077	HAVCR2
rs246859	5-156567838	5	156567838	T/C	0.1831	0.0003552	1.522	ENSG00000155868	MED7
rs418899	5-156554664	5	156554664	A/G	0.1831	0.0003552	1.522	ENSG00000135077	HAVCR2
rs11736008	4-46736853	4	46736853	T/A	0.2817	0.0003559	1.428	ENSG00000170516	COX7B2
rs138154008	13-109571861	13	109571861	CTCCATTCCTTGTCTCAGCACT/C	0.3142	0.0003566	1.41	ENSG00000041515	MYO16
rs7986561	13-109571945	13	109571945	A/G	0.3142	0.0003566	1.41	ENSG00000041515	MYO16
rs7987738	13-109572081	13	109572081	C/T	0.3142	0.0003566	1.41	ENSG00000041515	MYO16
rs13190583	5-136351184	5	136351184	G/C	0.111	0.000357	0.6096	ENSG00000152377	SPOCK1
rs34456776	21-44310548	21	44310548	G/A	0.1612	0.0003572	0.6553	ENSG00000160194	NDUFV3
rs12997059	2-188961699	2	188961699	T/C	0.437	0.0003584	1.376	ENSG00000231689	LINC01090
rs117730958	20-2147205	20	2147205	G/C	0.07717	0.0003589	0.5614	ENSG00000125834	STK35
12-9411959	12-9411959	12	9411959	C/T	0.3909	0.0003591	1.385	ENSG00000256069	A2MP1
12-9412418	12-9412418	12	9412418	G/T	0.3909	0.0003591	1.385	ENSG00000256069	A2MP1
12-9412883	12-9412883	12	9412883	A/T	0.3909	0.0003591	1.385	ENSG00000256069	A2MP1
12-9413457	12-9413457	12	9413457	A/G	0.3909	0.0003591	1.385	ENSG00000256069	A2MP1
12-9413684	12-9413684	12	9413684	A/G	0.3909	0.0003591	1.385	ENSG00000256069	A2MP1
12-9413779	12-9413779	12	9413779	TA/T	0.3909	0.0003591	1.385	ENSG00000256069	A2MP1
12-9413853	12-9413853	12	9413853	T/C	0.3909	0.0003591	1.385	ENSG00000256069	A2MP1
12-9413867	12-9413867	12	9413867	A/G	0.3909	0.0003591	1.385	ENSG00000256069	A2MP1
12-9414355	12-9414355	12	9414355	C/T	0.3909	0.0003591	1.385	ENSG00000256069	A2MP1
12-9417026	12-9417026	12	9417026	G/A	0.3909	0.0003591	1.385	ENSG00000256069	A2MP1
12-9418812	12-9418812	12	9418812	T/C	0.3909	0.0003591	1.385	ENSG00000256069	A2MP1
11-10639457	11-10639457	11	10639457	G/C	0.3068	0.0003594	0.7132	ENSG00000072952	MRVI1
9-129245316	9-129245316	9	129245316	C/T	0.2982	0.00036	1.419	ENSG00000196814	MVB12B
rs145562699	2-144013900	2	144013900	T/C	0.01644	0.000361	5.469	ENSG00000075884	ARHGAP15
rs185552220	16-78085520	16	78085520	A/T	0.01598	0.000361	5.469	ENSG00000166509	CLEC3A
rs185552220	16-78085520	16	78085520	A/T	0.01598	0.000361	5.469	ENSG00000261540	RP11-281J9.2
rs190853548	19-7954216	19	7954216	G/A	0.01689	0.000361	5.469	ENSG00000171017	LRRC8E
rs76482024	14-52741369	14	52741369	G/A	0.01598	0.000361	5.469	ENSG00000168229	PTGDR
rs79816161	2-144026907	2	144026907	G/A	0.01644	0.000361	5.469	ENSG00000075884	ARHGAP15
rs10595	21-44324365	21	44324365	A/G	0.3397	0.0003616	0.7183	ENSG00000160194	NDUFV3
rs111421447	21-44439332	21	44439332	A/G	0.1507	0.0003619	0.6481	ENSG00000160199	PKNOX1
rs11026056	11-3252353	11	3252353	T/C	0.2059	0.0003628	0.681	ENSG00000184350	MRGPRE
rs11026056	11-3252353	11	3252353	T/C	0.2059	0.0003628	0.681	ENSG00000224513	AC109309.4
11-10639449	11-10639449	11	10639449	T/C	0.31	0.0003629	0.714	ENSG00000072952	MRVI1
11-10643512	11-10643512	11	10643512	G/C	0.3105	0.0003629	0.714	ENSG00000072952	MRVI1
rs370122094	2-180068079	2	180068079	G/C	0.004174	0.0003631	0	ENSG00000187231	SESTD1
rs71509133	4-9138551	4	9138551	G/A	0.1489	0.0003632	1.586	ENSG00000249767	ENPP7P10
rs76675711	11-61720537	11	61720537	C/T	0.1466	0.0003632	1.586	ENSG00000167995	BEST1
14-47620684	14-47620684	14	47620684	A/G	0.03059	0.0003645	0.3998	ENSG00000139915	MDGA2
14-47620684	14-47620684	14	47620684	A/G	0.03059	0.0003645	0.3998	ENSG00000272781	MDGA2
rs11866114	16-19498761	16	19498761	G/C	0.3982	0.0003661	1.382	ENSG00000103534	TMC5
rs11866114	16-19498761	16	19498761	G/C	0.3982	0.0003661	1.382	ENSG00000260592	CTA-363E6.6
rs8050874	16-19499501	16	19499501	A/G	0.3982	0.0003661	1.382	ENSG00000103534	TMC5
rs6989273	8-49569552	8	49569552	A/G	0.2539	0.0003666	0.6995	ENSG00000253608	RP11-770E5.1
6-149237452	6-149237452	6	149237452	T/C	0.4717	0.0003672	0.7299	ENSG00000111962	UST
6-149237456	6-149237456	6	149237456	G/A	0.4717	0.0003672	0.7299	ENSG00000111962	UST
6-149237458	6-149237458	6	149237458	A/G	0.4717	0.0003672	0.7299	ENSG00000111962	UST
6-149237532	6-149237532	6	149237532	G/A	0.4717	0.0003672	0.7299	ENSG00000111962	UST
rs111926067	11-104461238	11	104461238	G/GGGTAT	0.2594	0.0003677	0.7018	ENSG00000256422	RP11-886D15.1
rs12594566	15-61492950	15	61492950	C/T	0.1763	0.0003681	1.526	ENSG00000069667	RORA
rs35862609	21-32801832	21	32801832	C/G	0.1315	0.0003681	0.6348	ENSG00000156299	TIAM1
rs7279331	21-32804708	21	32804708	C/T	0.1315	0.0003681	0.6348	ENSG00000156299	TIAM1
4-185557898-1	4-185557898-1	4	185557898	T/TAAATCCTGAA	0.2761	0.0003693	1.429	ENSG00000164305	CASP3
6-10774936	6-10774936	6	10774936	T/C	0.1406	0.0003714	1.602	ENSG00000111837	MAK
6-10774936	6-10774936	6	10774936	T/C	0.1406	0.0003714	1.602	ENSG00000137210	TMEM14B
6-10774936	6-10774936	6	10774936	T/C	0.1406	0.0003714	1.602	ENSG00000153157	SYCP2L
6-10774936	6-10774936	6	10774936	T/C	0.1406	0.0003714	1.602	ENSG00000272162	RP11-637O19.3
6-10778021	6-10778021	6	10778021	G/A	0.1406	0.0003714	1.602	ENSG00000111837	MAK
6-10778021	6-10778021	6	10778021	G/A	0.1406	0.0003714	1.602	ENSG00000137210	TMEM14B
6-10778021	6-10778021	6	10778021	G/A	0.1406	0.0003714	1.602	ENSG00000153157	SYCP2L
6-10778021	6-10778021	6	10778021	G/A	0.1406	0.0003714	1.602	ENSG00000272162	RP11-637O19.3
rs11223265	11-132760393	11	132760393	G/A	0.1425	0.0003714	1.602	ENSG00000183715	OPCML
rs10052753	5-60482695	5	60482695	A/G	0.1023	0.0003731	0.6005	ENSG00000251279	CTC-436P18.1
rs7904048	10-29784003	10	29784003	A/G	0.07443	0.0003731	1.893	ENSG00000197321	SVIL
6-102313587	6-102313587	6	102313587	A/C	0.01781	0.0003733	0.2961	ENSG00000164418	GRIK2
6-102321394	6-102321394	6	102321394	T/A	0.01781	0.0003733	0.2961	ENSG00000164418	GRIK2
6-102321750	6-102321750	6	102321750	T/G	0.01781	0.0003733	0.2961	ENSG00000164418	GRIK2
6-102324137	6-102324137	6	102324137	T/C	0.01781	0.0003733	0.2961	ENSG00000164418	GRIK2
rs117686639	12-65015407	12	65015407	A/G	0.01735	0.0003733	0.2961	ENSG00000153179	RASSF3
rs139182484	15-56925978	15	56925978	T/C	0.01735	0.0003733	0.2961	ENSG00000137871	ZNF280D
rs139303315	5-129344065	5	129344065	T/C	0.01735	0.0003733	0.2961	ENSG00000198108	CHSY3
rs141748609	4-24832147	4	24832147	G/A	0.01781	0.0003733	0.2961	ENSG00000181982	CCDC149
rs146887814	8-143846681	8	143846681	G/C	0.01735	0.0003733	0.2961	ENSG00000180155	LYNX1
rs146887814	8-143846681	8	143846681	G/C	0.01735	0.0003733	0.2961	ENSG00000253196	RP11-706C16.7
rs148749376	15-28080992	15	28080992	A/G	0.01689	0.0003733	0.2961	ENSG00000104044	OCA2
rs17831149	2-197263337	2	197263337	T/C	0.01735	0.0003733	0.2961	ENSG00000138411	HECW2
rs80021955	1-245463797	1	245463797	T/A	0.01781	0.0003733	0.2961	ENSG00000162849	KIF26B
rs143107443	4-9099773	4	9099773	G/A	0.1384	0.0003739	1.612	ENSG00000249767	ENPP7P10
rs1038138	13-95817396	13	95817396	C/T	0.1265	0.0003748	1.632	ENSG00000125257	ABCC4
rs10497097	2-153030869	2	153030869	A/G	0.2685	0.0003762	1.432	ENSG00000115145	STAM2
4-168151712	4-168151712	4	168151712	C/T	0.00411	0.0003764	0	ENSG00000196104	SPOCK3
rs117065152	21-34406846	21	34406846	C/G	0.00411	0.0003764	0	ENSG00000227757	AP000282.2
rs117935966	1-178782170	1	178782170	G/T	0.00411	0.0003764	0	ENSG00000116191	RALGPS2
rs118031115	16-1782164	16	1782164	A/G	0.00411	0.0003764	0	ENSG00000138834	MAPK8IP3
rs139530180	1-51079190	1	51079190	T/C	0.00411	0.0003764	0	ENSG00000185104	FAF1
rs140643681	1-178768496	1	178768496	A/G	0.00411	0.0003764	0	ENSG00000116191	RALGPS2
rs144803319	22-36347394	22	36347394	G/A	0.00411	0.0003764	0	ENSG00000100320	RBFOX2
rs145529630	9-7477581	9	7477581	T/C	0.005023	0.0003764	0	ENSG00000230207	RPL4P5
rs150351190	18-21549093	18	21549093	G/A	0.004566	0.0003764	0	ENSG00000265752	RP11-403A21.1
rs150926504	1-34088622	1	34088622	C/A	0.00411	0.0003764	0	ENSG00000121904	CSMD2
rs181894121	5-11149788	5	11149788	A/C	0.00411	0.0003764	0	ENSG00000169862	CTNND2
rs182109970	1-95631052	1	95631052	A/G	0.00411	0.0003764	0	ENSG00000152078	TMEM56
rs182109970	1-95631052	1	95631052	A/G	0.00411	0.0003764	0	ENSG00000226026	RP11-57H12.3
rs182109970	1-95631052	1	95631052	A/G	0.00411	0.0003764	0	ENSG00000271092	TMEM56-RWDD3
rs182485949	15-85333409	15	85333409	A/T	0.004566	0.0003764	0	ENSG00000166716	ZNF592
rs185368811	1-233487081	1	233487081	A/T	0.00411	0.0003764	0	ENSG00000143674	MLK4
rs186140368	9-101515083	9	101515083	G/T	0.00411	0.0003764	0	ENSG00000165138	ANKS6
rs186156217	2-225059	2	225059	T/C	0.004566	0.0003764	0	ENSG00000035115	SH3YL1
rs186336718	7-12557841	7	12557841	C/G	0.00411	0.0003764	0	ENSG00000226690	AC005281.1
rs186864445	7-141904072	7	141904072	G/C	0.00411	0.0003764	0	ENSG00000257743	RP11-1220K2.2
rs191775351	19-1830006	19	1830006	T/C	0.004566	0.0003764	0	ENSG00000079313	REXO1
rs192852930	11-12376968	11	12376968	T/C	0.00411	0.0003764	0	ENSG00000133808	MICALCL
rs193125091	11-12313200	11	12313200	A/G	0.00411	0.0003764	0	ENSG00000133808	MICALCL
rs193190136	2-202581189	2	202581189	T/C	0.004566	0.0003764	0	ENSG00000003393	ALS2
rs193210817	5-164840448	5	164840448	T/C	0.00411	0.0003764	0	ENSG00000253693	CTC-535M15.2
rs367599934	1-17959731	1	17959731	C/G	0.00411	0.0003764	0	ENSG00000074964	ARHGEF10L
rs372456890	12-117873167	12	117873167	T/C	0.00411	0.0003764	0	ENSG00000089250	NOS1
rs373308794	1-208196798	1	208196798	T/C	0.00411	0.0003764	0	ENSG00000076356	PLXNA2
rs374639985	1-247186928	1	247186928	A/T	0.00411	0.0003764	0	ENSG00000135747	ZNF670
rs540318256	1-51415501	1	51415501	G/T	0.00411	0.0003764	0	ENSG00000185104	FAF1
rs545732752	1-51581098	1	51581098	G/A	0.00411	0.0003764	0	ENSG00000204006	C1orf185
rs555176029	1-247119870	1	247119870	T/A	0.00411	0.0003764	0	ENSG00000135747	ZNF670
rs555176029	1-247119870	1	247119870	T/A	0.00411	0.0003764	0	ENSG00000197472	ZNF695
rs564351312	2-71538978	2	71538978	A/G	0.00411	0.0003764	0	ENSG00000075292	ZNF638
rs569908983	1-90367703	1	90367703	G/T	0.00411	0.0003764	0	ENSG00000171492	LRRC8D
rs569908983	1-90367703	1	90367703	G/T	0.00411	0.0003764	0	ENSG00000271949	RP11-302M6.4
rs576928960	19-58363320	19	58363320	C/G	0.00411	0.0003764	0	ENSG00000198466	ZNF587
rs576928960	19-58363320	19	58363320	C/G	0.00411	0.0003764	0	ENSG00000204514	ZNF814
rs576928960	19-58363320	19	58363320	C/G	0.00411	0.0003764	0	ENSG00000268750	CTD-2583A14.10
rs576928960	19-58363320	19	58363320	C/G	0.00411	0.0003764	0	ENSG00000269343	ZNF587B
rs76204257	21-34405974	21	34405974	C/T	0.00411	0.0003764	0	ENSG00000227757	AP000282.2
rs763806186	8-139621358	8	139621358	T/C	0.00411	0.0003764	0	ENSG00000169436	COL22A1
rs78776844	7-87889462	7	87889462	C/T	0.00411	0.0003764	0	ENSG00000228113	AC003991.3
rs907694493	8-93945288	8	93945288	G/T	0.00411	0.0003764	0	ENSG00000205133	TRIQK
rs907694493	8-93945288	8	93945288	G/T	0.00411	0.0003764	0	ENSG00000253197	CTD-3239E11.2
rs942906188	17-76736207	17	76736207	A/G	0.00411	0.0003764	0	ENSG00000108669	CYTH1
rs956499971	3-76715388	3	76715388	G/C	0.00411	0.0003764	0	ENSG00000185008	ROBO2
rs117358785	6-122806094	6	122806094	A/T	0.02283	0.0003768	3.66	ENSG00000135549	PKIB
rs139943132	6-122832554	6	122832554	T/C	0.02283	0.0003768	3.66	ENSG00000135549	PKIB
11-114177853	11-114177853	11	114177853	T/G	0.1795	0.000377	0.6676	ENSG00000166741	NNMT
11-114177853	11-114177853	11	114177853	T/G	0.1795	0.000377	0.6676	ENSG00000256947	RP11-64D24.2
rs3788042	21-44442388	21	44442388	A/G	0.1498	0.0003778	0.6482	ENSG00000160199	PKNOX1
rs140930427	5-77547044	5	77547044	A/AAC	0.05571	0.0003783	2.128	ENSG00000132842	AP3B1
rs7168848	15-33913487	15	33913487	G/A	0.168	0.0003788	1.54	ENSG00000198838	RYR3
rs80226672	9-116698690	9	116698690	C/T	0.03607	0.0003788	2.6	ENSG00000157657	ZNF618
rs10930939	2-152979933	2	152979933	T/C	0.2744	0.0003798	1.429	ENSG00000115145	STAM2
rs142275525	2-153001359	2	153001359	G/GAT	0.274	0.0003798	1.429	ENSG00000115145	STAM2
rs3835746	2-152990618	2	152990618	T/TG	0.274	0.0003798	1.429	ENSG00000115145	STAM2
rs62176474	2-152993298	2	152993298	T/C	0.2744	0.0003798	1.429	ENSG00000115145	STAM2
rs75592625	21-42698660	21	42698660	A/G	0.03059	0.0003801	0.4069	ENSG00000183844	FAM3B
rs78044223	21-42709128	21	42709128	A/C	0.03059	0.0003801	0.4069	ENSG00000183844	FAM3B
rs145091441	12-125034668	12	125034668	AG/A	0.1826	0.0003802	1.52	ENSG00000196498	NCOR2
10-13875106	10-13875106	10	13875106	T/C	0.4384	0.0003804	1.374	ENSG00000151474	FRMD4A
rs3824370	9-17758945	9	17758945	A/C	0.2338	0.0003806	1.459	ENSG00000107295	SH3GL2
rs1029465	7-11512114	7	11512114	G/T	0.2333	0.0003807	0.6933	ENSG00000005108	THSD7A
rs1029465	7-11512114	7	11512114	G/T	0.2333	0.0003807	0.6933	ENSG00000230333	AC004538.3
rs4704738	5-156561748	5	156561748	A/G	0.1753	0.0003807	1.53	ENSG00000135077	HAVCR2
rs9007	5-156565612	5	156565612	C/T	0.1753	0.0003807	1.53	ENSG00000135077	HAVCR2
rs9007	5-156565612	5	156565612	C/T	0.1753	0.0003807	1.53	ENSG00000155868	MED7
rs9686435	5-156556551	5	156556551	A/G	0.1753	0.0003807	1.53	ENSG00000135077	HAVCR2
rs79932338	14-41425072	14	41425072	T/C	0.01691	0.000381	0.2966	ENSG00000251363	RP11-129M6.1
rs2156318	21-44293422	21	44293422	C/T	0.342	0.0003813	0.7196	ENSG00000160193	WDR4
rs7280364	21-44297529	21	44297529	C/T	0.342	0.0003813	0.7196	ENSG00000160193	WDR4
rs2400711	5-148321436	5	148321436	C/T	0.3205	0.0003816	1.406	ENSG00000169247	SH3TC2
rs7725050	5-148321760	5	148321760	C/G	0.3205	0.0003816	1.406	ENSG00000169247	SH3TC2
rs12927099	16-19498104	16	19498104	C/G	0.3913	0.0003825	1.382	ENSG00000103534	TMC5
rs12927099	16-19498104	16	19498104	C/G	0.3913	0.0003825	1.382	ENSG00000260592	CTA-363E6.6
rs369676501	6-157461475	6	157461475	A/G	0.0105	0.0003831	15.25	ENSG00000049618	ARID1B
rs117256210	9-111851276	9	111851276	A/G	0.02237	0.0003833	0.3489	ENSG00000106771	TMEM245
rs146078332	4-55919415	4	55919415	C/G	0.02283	0.0003833	0.3489	ENSG00000250646	RP11-530I17.1
rs538185591	16-65417737	16	65417737	A/ATGGTTTGGCTGTGTCCCCACCCAAATCT	0.02329	0.0003833	0.3489	ENSG00000260364	RP11-256I9.3
rs538185591	16-65417737	16	65417737	A/ATGGTTTGGCTGTGTCCCCACCCAAATCT	0.02329	0.0003833	0.3489	ENSG00000261742	LINC00922
rs149470045	4-9138170	4	9138170	A/C	0.1115	0.0003837	1.697	ENSG00000249767	ENPP7P10
rs141361044	17-9911438	17	9911438	C/T	0.05342	0.0003855	2.148	ENSG00000007237	GAS7
rs79313280	18-4956678	18	4956678	C/G	0.05388	0.0003855	2.148	ENSG00000266268	RP11-172F10.1
rs10122788	9-129206832	9	129206832	G/A	0.2941	0.000387	1.419	ENSG00000196814	MVB12B
rs11990672	8-24195491	8	24195491	C/G	0.1005	0.000387	0.6001	ENSG00000042980	ADAM28
rs11990672	8-24195491	8	24195491	C/G	0.1005	0.000387	0.6001	ENSG00000253535	RP11-624C23.1
rs11995731	8-24198630	8	24198630	A/C	0.1005	0.000387	0.6001	ENSG00000042980	ADAM28
rs11995731	8-24198630	8	24198630	A/C	0.1005	0.000387	0.6001	ENSG00000253535	RP11-624C23.1
rs11996594	8-24199091	8	24199091	A/C	0.1005	0.000387	0.6001	ENSG00000042980	ADAM28
rs11996594	8-24199091	8	24199091	A/C	0.1005	0.000387	0.6001	ENSG00000253535	RP11-624C23.1
rs145260129	7-114312415	7	114312415	G/A	0.3466	0.000387	1.396	ENSG00000128573	FOXP2
rs1824051	7-114313916	7	114313916	A/G	0.3466	0.000387	1.396	ENSG00000128573	FOXP2
rs72603569	7-114304181	7	114304181	T/G	0.3466	0.000387	1.396	ENSG00000128573	FOXP2
rs72603570	7-114304654	7	114304654	A/G	0.3466	0.000387	1.396	ENSG00000128573	FOXP2
rs72603573	7-114314411	7	114314411	G/C	0.3466	0.000387	1.396	ENSG00000128573	FOXP2
rs34437475	21-28274812	21	28274812	A/G	0.01963	0.0003891	4.262	ENSG00000223563	AP001601.2
5-96504938	5-96504938	5	96504938	T/C	0.3406	0.0003898	1.397	ENSG00000058729	RIOK2
5-96504938	5-96504938	5	96504938	T/C	0.3406	0.0003898	1.397	ENSG00000251606	CTD-2215E18.1
5-96505406	5-96505406	5	96505406	T/C	0.3406	0.0003898	1.397	ENSG00000058729	RIOK2
5-96505406	5-96505406	5	96505406	T/C	0.3406	0.0003898	1.397	ENSG00000251606	CTD-2215E18.1
12-113329581	12-113329581	12	113329581	A/G	0.006849	0.0003907	0.1085	ENSG00000089169	RPH3A
rs116935651	6-72779529	6	72779529	G/A	0.007306	0.0003907	0.1085	ENSG00000079841	RIMS1
rs140267233	15-37041816	15	37041816	G/T	0.006849	0.0003907	0.1085	ENSG00000186073	C15orf41
rs141108501	20-13544038	20	13544038	C/G	0.006849	0.0003907	0.1085	ENSG00000089123	TASP1
rs142367920	14-65416072	14	65416072	C/T	0.006849	0.0003907	0.1085	ENSG00000125954	CHURC1-FNTB
rs142367920	14-65416072	14	65416072	C/T	0.006849	0.0003907	0.1085	ENSG00000139998	RAB15
rs142367920	14-65416072	14	65416072	C/T	0.006849	0.0003907	0.1085	ENSG00000257365	FNTB
rs142957247	5-22227679	5	22227679	A/T	0.006849	0.0003907	0.1085	ENSG00000154162	CDH12
rs143096381	4-187158171	4	187158171	A/T	0.006849	0.0003907	0.1085	ENSG00000164344	KLKB1
rs148772152	9-140395576	9	140395576	T/C	0.006849	0.0003907	0.1085	ENSG00000130653	PNPLA7
rs149612381	11-57912380	11	57912380	T/C	0.007763	0.0003907	0.1085	ENSG00000186508	OR9I2P
rs149612381	11-57912380	11	57912380	T/C	0.007763	0.0003907	0.1085	ENSG00000186509	OR9Q1
rs150248742	6-72816843	6	72816843	G/A	0.007306	0.0003907	0.1085	ENSG00000079841	RIMS1
rs151233441	8-27378175	8	27378175	C/T	0.007306	0.0003907	0.1085	ENSG00000120915	EPHX2
rs182216541	6-72896393	6	72896393	A/C	0.007306	0.0003907	0.1085	ENSG00000079841	RIMS1
rs184797134	6-20441772	6	20441772	T/C	0.006849	0.0003907	0.1085	ENSG00000112242	E2F3
rs185523580	20-51658768	20	51658768	C/A	0.006849	0.0003907	0.1085	ENSG00000182463	TSHZ2
rs191762710	9-140388864	9	140388864	A/C	0.006849	0.0003907	0.1085	ENSG00000130653	PNPLA7
rs536262618	8-30016929	8	30016929	A/T	0.006849	0.0003907	0.1085	ENSG00000104660	LEPROTL1
rs536262618	8-30016929	8	30016929	A/T	0.006849	0.0003907	0.1085	ENSG00000104671	DCTN6
rs558472651	8-33803999	8	33803999	C/G	0.006849	0.0003907	0.1085	ENSG00000253642	RP11-317N12.1
rs561809786	14-56626177	14	56626177	T/A	0.006849	0.0003907	0.1085	ENSG00000139946	PELI2
rs568032139	1-71698294	1	71698294	A/G	0.006849	0.0003907	0.1085	ENSG00000229956	ZRANB2-AS2
rs900912645	6-72999000	6	72999000	G/A	0.007306	0.0003907	0.1085	ENSG00000079841	RIMS1
3-117248700	3-117248700	3	117248700	G/A	0.19	0.000392	0.6754	ENSG00000185565	LSAMP
rs246875	5-156562672	5	156562672	T/C	0.184	0.0003923	1.515	ENSG00000135077	HAVCR2
rs6438396	3-117280184	3	117280184	T/C	0.4612	0.0003923	0.7308	ENSG00000185565	LSAMP
rs7822551	8-128309188	8	128309188	A/G	0.1041	0.0003923	1.705	ENSG00000246228	CASC8
rs113305874	16-826430	16	826430	C/T	0.01416	0.0003928	6.554	ENSG00000162006	MSLNL
rs534038681	9-141065255	9	141065255	T/C	0.01416	0.0003928	6.554	ENSG00000159247	TUBBP5
rs76263823	11-68872600	11	68872600	A/G	0.1708	0.000393	1.534	ENSG00000260895	RP11-554A11.7
2-191235901	2-191235901	2	191235901	A/C	0.09315	0.000394	0.5892	ENSG00000151689	INPP1
rs143254083	21-44419584	21	44419584	A/ATTTTC	0.1484	0.0003943	0.6484	ENSG00000160199	PKNOX1
rs12720696	1-186949318	1	186949318	A/G	0.06073	0.0003945	0.5268	ENSG00000116711	PLA2G4A
rs72656194	4-92351211	4	92351211	G/C	0.05936	0.0003945	0.5268	ENSG00000184305	CCSER1
rs79892218	20-51678793	20	51678793	C/A	0.2553	0.0003946	0.7016	ENSG00000182463	TSHZ2
17-55894789	17-55894789	17	55894789	C/G	0.2603	0.0003949	0.7038	ENSG00000265542	RP11-60A24.3
rs78807643	5-163627037	5	163627037	C/T	0.1932	0.0003949	0.6777	ENSG00000253331	CTC-207P7.1
12-114398235	12-114398235	12	114398235	A/G	0.3776	0.0003952	0.7254	ENSG00000122965	RBM19
rs11969912	6-6175975	6	6175975	A/G	0.2831	0.0003965	0.7088	ENSG00000124491	F13A1
rs3760890	19-33687750	19	33687750	T/C	0.4968	0.000397	1.368	ENSG00000130881	LRP3
rs200318234	19-2994872	19	2994872	G/C	0.01461	0.0003981	0.2551	ENSG00000104953	TLE6
rs201934182	9-99154700	9	99154700	A/G	0.01416	0.0003981	0.2551	ENSG00000165244	ZNF367
rs10076568	5-60471080	5	60471080	C/T	0.1078	0.0004001	0.6087	ENSG00000251279	CTC-436P18.1
rs6096742	20-50709430	20	50709430	C/T	0.1082	0.0004001	0.6087	ENSG00000020256	ZFP64
rs6096746	20-50710687	20	50710687	A/G	0.1082	0.0004001	0.6087	ENSG00000020256	ZFP64
rs74582482	20-50709820	20	50709820	T/C	0.1082	0.0004001	0.6087	ENSG00000020256	ZFP64
rs9291707	5-60476226	5	60476226	G/T	0.1078	0.0004001	0.6087	ENSG00000251279	CTC-436P18.1
rs7283064	21-44296992	21	44296992	A/G	0.3411	0.0004007	0.7203	ENSG00000160193	WDR4
rs8130157	21-44295957	21	44295957	T/C	0.3411	0.0004007	0.7203	ENSG00000160193	WDR4
21-42006161	21-42006161	21	42006161	C/G	0.3936	0.0004015	1.38	ENSG00000171587	DSCAM
rs72658013	4-92376045	4	92376045	A/G	0.05845	0.0004019	0.5248	ENSG00000184305	CCSER1
rs9552223	13-21096940	13	21096940	C/T	0.2064	0.0004019	1.482	ENSG00000165475	CRYL1
rs71320571	21-44333099	21	44333099	A/G	0.1635	0.0004021	0.6593	ENSG00000160194	NDUFV3
6-167769458	6-167769458	6	167769458	A/G	0.08584	0.0004023	1.81	ENSG00000120440	TTLL2
rs147336840	19-16600546	19	16600546	A/G	0.03973	0.0004023	2.435	ENSG00000141979	CTD-3222D19.2
rs147336840	19-16600546	19	16600546	A/G	0.03973	0.0004023	2.435	ENSG00000269058	CALR3
4-27269408	4-27269408	4	27269408	G/A	0.2014	0.0004026	1.492	ENSG00000249699	RP11-415C15.2
11-10630865	11-10630865	11	10630865	G/T	0.3114	0.000404	0.7162	ENSG00000072952	MRVI1
11-10630865	11-10630865	11	10630865	G/T	0.3114	0.000404	0.7162	ENSG00000133800	LYVE1
rs150533694	9-112697263	9	112697263	A/G	0.01279	0.0004045	8.727	ENSG00000157654	PALM2-AKAP2
rs150533694	9-112697263	9	112697263	A/G	0.01279	0.0004045	8.727	ENSG00000241978	AKAP2
rs150533694	9-112697263	9	112697263	A/G	0.01279	0.0004045	8.727	ENSG00000243444	PALM2
rs150671047	7-70640605	7	70640605	T/C	0.0137	0.0004045	8.727	ENSG00000185274	WBSCR17
rs182426681	7-110889563	7	110889563	T/A	0.01187	0.0004045	8.727	ENSG00000184903	IMMP2L
rs75332367	1-233214886	1	233214886	A/G	0.01324	0.0004045	8.727	ENSG00000135749	PCNXL2
rs11841952	13-78781239	13	78781239	A/G	0.2201	0.000405	1.47	ENSG00000234377	RNF219-AS1
rs140729175	13-78782554	13	78782554	A/AATT	0.2201	0.000405	1.47	ENSG00000234377	RNF219-AS1
rs1886435	13-78771958	13	78771958	T/C	0.2201	0.000405	1.47	ENSG00000234377	RNF219-AS1
rs72628073	13-78773639	13	78773639	G/A	0.2201	0.000405	1.47	ENSG00000234377	RNF219-AS1
rs72628075	13-78778577	13	78778577	A/G	0.2201	0.000405	1.47	ENSG00000234377	RNF219-AS1
rs72628076	13-78782481	13	78782481	T/C	0.2201	0.000405	1.47	ENSG00000234377	RNF219-AS1
rs9318526	13-78776772	13	78776772	C/T	0.2201	0.000405	1.47	ENSG00000234377	RNF219-AS1
rs9318527	13-78776790	13	78776790	G/T	0.2201	0.000405	1.47	ENSG00000234377	RNF219-AS1
rs9601001	13-78773728	13	78773728	C/T	0.2201	0.000405	1.47	ENSG00000234377	RNF219-AS1
rs9601002	13-78774376	13	78774376	T/C	0.2201	0.000405	1.47	ENSG00000234377	RNF219-AS1
rs9601005	13-78775621	13	78775621	C/G	0.2201	0.000405	1.47	ENSG00000234377	RNF219-AS1
rs9601006	13-78776249	13	78776249	A/G	0.2201	0.000405	1.47	ENSG00000234377	RNF219-AS1
rs9601007	13-78778897	13	78778897	T/C	0.2201	0.000405	1.47	ENSG00000234377	RNF219-AS1
17-77278297	17-77278297	17	77278297	C/A	0.4881	0.0004055	0.7317	ENSG00000167281	RBFOX3
rs74725279	5-163637711	5	163637711	A/C	0.184	0.000406	0.6733	ENSG00000253331	CTC-207P7.1
rs74725279	5-163637711	5	163637711	A/C	0.184	0.000406	0.6733	ENSG00000253538	CTB-32P11.1
rs149415632	3-18032699	3	18032699	G/T	0.04064	0.0004062	2.391	ENSG00000131374	TBC1D5
rs149415632	3-18032699	3	18032699	G/T	0.04064	0.0004062	2.391	ENSG00000226238	AC132807.1
rs200828798	9-40312287	9	40312287	A/G	0.0411	0.0004062	2.391	ENSG00000185020	RP11-111G23.1
rs10203659	2-152951587	2	152951587	G/A	0.2689	0.0004064	1.429	ENSG00000182389	CACNB4
rs10497095	2-152977988	2	152977988	A/G	0.2694	0.0004064	1.429	ENSG00000115145	STAM2
rs10930923	2-152948619	2	152948619	C/T	0.2689	0.0004064	1.429	ENSG00000182389	CACNB4
rs12612557	2-152995261	2	152995261	G/T	0.2699	0.0004064	1.429	ENSG00000115145	STAM2
rs35155943	2-152997419	2	152997419	T/C	0.2699	0.0004064	1.429	ENSG00000115145	STAM2
rs3768651	2-152990721	2	152990721	G/T	0.2694	0.0004064	1.429	ENSG00000115145	STAM2
rs7419567	2-152948146	2	152948146	C/T	0.2689	0.0004064	1.429	ENSG00000182389	CACNB4
rs3819657	22-28160050	22	28160050	A/G	0.09132	0.0004073	1.778	ENSG00000169184	MN1
rs142809182	10-1393646	10	1393646	G/A	0.09224	0.0004077	0.5885	ENSG00000185736	ADARB2
rs138287148	10-57017954	10	57017954	A/G	0.03196	0.0004079	0.42	ENSG00000150275	PCDH15
rs138287148	10-57017954	10	57017954	A/G	0.03196	0.0004079	0.42	ENSG00000236744	RP11-168O22.1
rs60124394	4-2919941	4	2919941	C/T	0.03288	0.0004079	0.42	ENSG00000087274	ADD1
rs79530078	6-4726069	6	4726069	G/T	0.03196	0.0004079	0.42	ENSG00000153046	CDYL
rs62176476	2-152998035	2	152998035	G/A	0.2731	0.0004083	1.427	ENSG00000115145	STAM2
rs12716251	5-156604335	5	156604335	G/T	0.2342	0.0004085	1.457	ENSG00000113263	ITK
rs13160989	5-156601252	5	156601252	T/C	0.2342	0.0004085	1.457	ENSG00000113263	ITK
rs61351499	5-156602128	5	156602128	T/C	0.2342	0.0004085	1.457	ENSG00000113263	ITK
17-54936820	17-54936820	17	54936820	A/G	0.1192	0.0004093	0.6232	ENSG00000153933	DGKE
rs77502428	13-36222980	13	36222980	G/C	0.2142	0.0004103	1.479	ENSG00000172915	NBEA
rs12530814	7-114324142	7	114324142	T/C	0.3498	0.0004107	1.393	ENSG00000128573	FOXP2
rs12535953	7-114324160	7	114324160	G/A	0.3498	0.0004107	1.393	ENSG00000128573	FOXP2
rs72603574	7-114315496	7	114315496	A/T	0.3498	0.0004107	1.393	ENSG00000128573	FOXP2
rs72603575	7-114315614	7	114315614	G/A	0.3498	0.0004107	1.393	ENSG00000128573	FOXP2
rs72603576	7-114323420	7	114323420	A/G	0.3498	0.0004107	1.393	ENSG00000128573	FOXP2
rs72603577	7-114329306	7	114329306	A/C	0.3498	0.0004107	1.393	ENSG00000128573	FOXP2
rs9640758	7-114325815	7	114325815	C/A	0.3498	0.0004107	1.393	ENSG00000128573	FOXP2
rs12491782	3-190363979	3	190363979	A/C	0.2498	0.0004112	0.6996	ENSG00000196083	IL1RAP
13-109559502	13-109559502	13	109559502	A/G	0.3137	0.0004122	1.405	ENSG00000041515	MYO16
13-109559932	13-109559932	13	109559932	C/T	0.3137	0.0004122	1.405	ENSG00000041515	MYO16
13-109561713	13-109561713	13	109561713	A/AAGG	0.3137	0.0004122	1.405	ENSG00000041515	MYO16
13-109561976	13-109561976	13	109561976	G/C	0.3137	0.0004122	1.405	ENSG00000041515	MYO16
rs11049863	12-9416099	12	9416099	A/C	0.3904	0.0004132	1.38	ENSG00000256069	A2MP1
rs72029956	17-74945558	17	74945558	C/CTTCCCTCCCGAT	0.2548	0.0004137	0.7021	ENSG00000167889	MGAT5B
rs79934650	12-54027512	12	54027512	G/C	0.08219	0.0004143	0.5743	ENSG00000135390	ATP5G2
rs741028	9-129186589	9	129186589	G/C	0.2877	0.0004149	1.419	ENSG00000196814	MVB12B
rs10459364	13-21098249	13	21098249	A/G	0.3616	0.0004154	1.387	ENSG00000165475	CRYL1
rs2275849	9-95869943	9	95869943	T/C	0.2868	0.0004157	1.418	ENSG00000165233	C9orf89
rs2839600	21-44317309	21	44317309	C/T	0.2941	0.0004157	0.7121	ENSG00000160194	NDUFV3
rs34680693	21-44321643	21	44321643	A/G	0.2941	0.0004157	0.7121	ENSG00000160194	NDUFV3
rs11659209	18-24807346	18	24807346	A/G	0.284	0.0004161	0.7095	ENSG00000265374	RP11-57J16.1
rs74662267	18-24807303	18	24807303	C/T	0.284	0.0004161	0.7095	ENSG00000265374	RP11-57J16.1
18-35116264	18-35116264	18	35116264	C/CTTGT	0.02374	0.0004162	0.3594	ENSG00000101489	CELF4
18-35116268	18-35116268	18	35116268	TACA/T	0.02374	0.0004162	0.3594	ENSG00000101489	CELF4
6-87876064	6-87876064	6	87876064	G/A	0.0242	0.0004162	0.3594	ENSG00000188994	ZNF292
rs74883270	15-39517773	15	39517773	A/C	0.02466	0.0004162	0.3594	ENSG00000259345	RP11-624L4.1
rs76814519	3-89161179	3	89161179	C/G	0.05662	0.0004162	0.5206	ENSG00000044524	EPHA3
rs4758557	11-3253464	11	3253464	T/C	0.2073	0.0004164	0.6843	ENSG00000184350	MRGPRE
rs4758557	11-3253464	11	3253464	T/C	0.2073	0.0004164	0.6843	ENSG00000224513	AC109309.4
rs10771413	12-9354413	12	9354413	T/C	0.4507	0.0004171	1.369	ENSG00000126838	PZP
rs112387174	2-47566826	2	47566826	T/C	0.1164	0.0004172	1.658	ENSG00000234690	AC073283.4
rs112387174	2-47566826	2	47566826	T/C	0.1164	0.0004172	1.658	ENSG00000236824	BCYRN1
rs1455855	15-101520006	15	101520006	G/C	0.4877	0.0004177	0.7322	ENSG00000154237	LRRK1
rs4148969	21-44313182	21	44313182	A/G	0.3387	0.000419	0.7207	ENSG00000160194	NDUFV3
14-48015982	14-48015982	14	48015982	A/C	0.4237	0.0004194	1.372	ENSG00000139915	MDGA2
14-48015982	14-48015982	14	48015982	A/C	0.4237	0.0004194	1.372	ENSG00000272781	MDGA2
18-25639927	18-25639927	18	25639927	C/G	0.442	0.0004194	1.37	ENSG00000170558	CDH2
rs28383539	15-59408734	15	59408734	TATAATTACAATTATAGGACGCTTCCTTTAGGTAA/T	0.426	0.0004194	1.372	ENSG00000157456	CCNB2
rs145588639	7-724303	7	724303	T/C	0.03379	0.0004199	0.426	ENSG00000188191	PRKAR1B
rs75686944	2-31161546	2	31161546	T/C	0.03379	0.0004199	0.426	ENSG00000158089	GALNT14
rs76487970	6-18180954-2	6	18180954	T/G	0.005671	0.0004203	0.06404	ENSG00000165097	KDM1B
rs58483652	8-3170556-1	8	3170556	A/G	0.03624	0.0004209	0.441	ENSG00000183117	CSMD1
rs12626259	21-44297041	21	44297041	A/G	0.3406	0.000421	0.721	ENSG00000160193	WDR4
rs2248490	21-44293744	21	44293744	G/C	0.3402	0.000421	0.721	ENSG00000160193	WDR4
rs2617852	5-82430588	5	82430588	T/C	0.09224	0.0004219	0.5879	ENSG00000152422	XRCC4
5-96496841	5-96496841	5	96496841	T/TAG	0.3365	0.0004229	1.395	ENSG00000058729	RIOK2
5-96496841	5-96496841	5	96496841	T/TAG	0.3365	0.0004229	1.395	ENSG00000251606	CTD-2215E18.1
rs4808729	19-18088703	19	18088703	C/T	0.4598	0.0004229	1.368	ENSG00000105642	KCNN1
rs7661131	4-93485563	4	93485563	G/A	0.05708	0.000423	0.5184	ENSG00000152208	GRID2
rs80047145	4-93479298	4	93479298	A/T	0.05708	0.000423	0.5184	ENSG00000152208	GRID2
21-44284778	21-44284778	21	44284778	T/C	0.2895	0.0004231	0.7106	ENSG00000160193	WDR4
5-1076459	5-1076459	5	1076459	G/T	0.0726	0.0004235	0.554	ENSG00000113504	SLC12A7
rs4236489	7-140240355	7	140240355	A/G	0.4356	0.0004235	0.731	ENSG00000146966	DENND2A
rs2839627	21-44448718	21	44448718	T/C	0.1352	0.0004238	0.6399	ENSG00000160199	PKNOX1
rs144716660	6-122866824	6	122866824	G/A	0.0242	0.0004248	3.418	ENSG00000135549	PKIB
rs370723754	9-139126753	9	139126753	C/T	0.005525	0.0004251	0.06415	ENSG00000165661	QSOX2
rs6744129	2-69419971	2	69419971	G/A	0.158	0.0004254	0.6562	ENSG00000169604	ANTXR1
rs13356894	5-53709738	5	53709738	T/C	0.4228	0.0004273	1.372	ENSG00000249069	LINC01033
rs13361157	5-53709745	5	53709745	A/G	0.4228	0.0004273	1.372	ENSG00000249069	LINC01033
rs7717029	5-53710469	5	53710469	A/T	0.4228	0.0004273	1.372	ENSG00000249069	LINC01033
rs7725735	5-53710008	5	53710008	A/G	0.4228	0.0004273	1.372	ENSG00000249069	LINC01033
rs9888817	16-19500718	16	19500718	A/G	0.3954	0.0004273	1.378	ENSG00000103534	TMC5
rs11698840	20-19629607	20	19629607	G/C	0.08037	0.0004274	0.5734	ENSG00000185052	SLC24A3
rs4410352	20-19619902	20	19619902	T/C	0.08037	0.0004274	0.5734	ENSG00000185052	SLC24A3
rs7274465	20-19619439	20	19619439	T/C	0.08037	0.0004274	0.5734	ENSG00000185052	SLC24A3
17-5491460	17-5491460	17	5491460	C/T	0.3539	0.0004277	1.389	ENSG00000091592	NLRP1
rs6868724	5-95621725	5	95621725	C/T	0.4603	0.000428	1.367	ENSG00000251314	CTD-2337A12.1
rs1851271	17-25352308	17	25352308	T/G	0.4795	0.0004281	1.366	ENSG00000266736	RP11-260A9.4
rs117770551	15-57152733	15	57152733	A/G	0.01826	0.0004283	0.311	ENSG00000137871	ZNF280D
rs558574710	3-133339520	3	133339520	G/A	0.01826	0.0004283	0.311	ENSG00000163781	TOPBP1
rs115881342	17-49356501	17	49356501	T/C	0.005479	0.0004284	0.06422	ENSG00000011260	UTP18
rs117727460	2-192766364	2	192766364	T/C	0.005479	0.0004284	0.06422	ENSG00000233766	AC098617.1
rs141647083	1-205762747	1	205762747	A/G	0.005479	0.0004284	0.06422	ENSG00000133065	SLC41A1
rs141724599	14-65752471	14	65752471	A/G	0.005479	0.0004284	0.06422	ENSG00000258760	CTD-2509G16.5
rs142907993	14-102230782	14	102230782	G/T	0.005479	0.0004284	0.06422	ENSG00000078304	PPP2R5C
rs143160803	9-115991839	9	115991839	A/T	0.005936	0.0004284	0.06422	ENSG00000136868	SLC31A1
rs148111672	8-1174924	8	1174924	G/T	0.005936	0.0004284	0.06422	ENSG00000254269	CTD-2281E23.2
rs150078348	5-68291645	5	68291645	T/C	0.005479	0.0004284	0.06422	ENSG00000249352	7SK
rs181855980	12-115515907	12	115515907	C/G	0.005479	0.0004284	0.06422	ENSG00000257958	RP11-25E2.1
rs182924897	4-162585677	4	162585677	A/C	0.005479	0.0004284	0.06422	ENSG00000168843	FSTL5
rs183506441	11-44857471	11	44857471	T/C	0.005479	0.0004284	0.06422	ENSG00000157570	TSPAN18
rs183992707	20-1628012	20	1628012	C/T	0.005936	0.0004284	0.06422	ENSG00000089012	SIRPG
rs183992707	20-1628012	20	1628012	C/T	0.005936	0.0004284	0.06422	ENSG00000237914	RP11-77C3.3
rs184807298	9-22674956	9	22674956	T/C	0.005936	0.0004284	0.06422	ENSG00000234840	RP11-399D6.2
rs188886313	17-2579400	17	2579400	T/G	0.005479	0.0004284	0.06422	ENSG00000007168	PAFAH1B1
rs191330180	7-83052338	7	83052338	C/T	0.005479	0.0004284	0.06422	ENSG00000170381	SEMA3E
rs191924003	9-22649493	9	22649493	A/G	0.005936	0.0004284	0.06422	ENSG00000234840	RP11-399D6.2
rs199810126	14-65741077	14	65741077	C/CT	0.005479	0.0004284	0.06422	ENSG00000258760	CTD-2509G16.5
rs370132718	2-154312177	2	154312177	CGCG/C	0.005479	0.0004284	0.06422	ENSG00000227400	AC012501.2
rs370158166	17-74196309	17	74196309	T/C	0.005479	0.0004284	0.06422	ENSG00000141576	RNF157
rs370709323	10-92676882	10	92676882	A/G	0.005936	0.0004284	0.06422	ENSG00000148677	ANKRD1
rs371672023	9-22748216	9	22748216	G/A	0.005936	0.0004284	0.06422	ENSG00000234840	RP11-399D6.2
rs371672023	9-22748216	9	22748216	G/A	0.005936	0.0004284	0.06422	ENSG00000236739	RP11-370B11.1
rs375245514	20-13490172	20	13490172	C/T	0.005479	0.0004284	0.06422	ENSG00000089123	TASP1
rs376199095	20-13386263	20	13386263	A/G	0.005479	0.0004284	0.06422	ENSG00000089123	TASP1
rs376238624	5-83389663	5	83389663	G/A	0.006393	0.0004284	0.06422	ENSG00000164176	EDIL3
rs530990246	9-140361164	9	140361164	A/C	0.005479	0.0004284	0.06422	ENSG00000130653	PNPLA7
rs531811892	15-67321432	15	67321432	T/C	0.005479	0.0004284	0.06422	ENSG00000259347	RP11-798K3.2
rs532849108	3-167316833	3	167316833	A/C	0.005479	0.0004284	0.06422	ENSG00000174776	WDR49
rs549639583	6-155274715	6	155274715	A/G	0.005479	0.0004284	0.06422	ENSG00000146426	TIAM2
rs554598722	1-25146194	1	25146194	G/T	0.005479	0.0004284	0.06422	ENSG00000169504	CLIC4
rs556170202	5-112655590	5	112655590	A/C	0.005479	0.0004284	0.06422	ENSG00000171444	MCC
rs561437735	13-111119297	13	111119297	A/G	0.005479	0.0004284	0.06422	ENSG00000134871	COL4A2
rs6805286	3-180562936	3	180562936	T/C	0.005479	0.0004284	0.06422	ENSG00000145075	CCDC39
rs72696925	1-152057002	1	152057002	G/A	0.005479	0.0004284	0.06422	ENSG00000182898	TCHHL1
rs72696940	1-152128121	1	152128121	A/G	0.005479	0.0004284	0.06422	ENSG00000215853	RPTN
rs940184409	10-129790972	10	129790972	G/A	0.005479	0.0004284	0.06422	ENSG00000132334	PTPRE
rs980166069	3-82224751	3	82224751	C/A	0.005479	0.0004284	0.06422	ENSG00000239440	RP11-260O18.1
rs75304531	13-93275160	13	93275160	T/C	0.08813	0.0004287	1.782	ENSG00000179399	GPC5
rs113467029	4-93483977	4	93483977	A/G	0.05616	0.0004296	0.5161	ENSG00000152208	GRID2
rs113516902	4-93498518	4	93498518	T/G	0.05571	0.0004296	0.5161	ENSG00000152208	GRID2
rs115871969	4-93474336	4	93474336	T/C	0.05616	0.0004296	0.5161	ENSG00000152208	GRID2
rs73226719	4-37121325	4	37121325	A/G	0.05616	0.0004296	0.5161	ENSG00000247810	RP11-103J17.1
rs74439047	4-93509144	4	93509144	T/C	0.05616	0.0004296	0.5161	ENSG00000152208	GRID2
rs74474817	4-93476471	4	93476471	G/A	0.05616	0.0004296	0.5161	ENSG00000152208	GRID2
rs76530752	4-93507154	4	93507154	A/G	0.05616	0.0004296	0.5161	ENSG00000152208	GRID2
rs7682193	4-93488945	4	93488945	A/G	0.05616	0.0004296	0.5161	ENSG00000152208	GRID2
rs3052894	9-129253699	9	129253699	A/ATGT	0.4995	0.0004315	0.7326	ENSG00000196814	MVB12B
rs768083186	16-19597632	16	19597632	AGTAT/A	0.3521	0.0004316	1.389	ENSG00000103544	C16orf62
11-104423404	11-104423404	11	104423404	C/A	0.2598	0.0004342	0.705	ENSG00000256422	RP11-886D15.1
11-104427338	11-104427338	11	104427338	G/A	0.2598	0.0004342	0.705	ENSG00000256422	RP11-886D15.1
11-104430412	11-104430412	11	104430412	C/G	0.2598	0.0004342	0.705	ENSG00000256422	RP11-886D15.1
11-104432371	11-104432371	11	104432371	C/G	0.2598	0.0004342	0.705	ENSG00000256422	RP11-886D15.1
11-104438076	11-104438076	11	104438076	C/A	0.2598	0.0004342	0.705	ENSG00000256422	RP11-886D15.1
11-104448554	11-104448554	11	104448554	T/C	0.2598	0.0004342	0.705	ENSG00000256422	RP11-886D15.1
rs34254176	11-104461591	11	104461591	C/T	0.2598	0.0004342	0.705	ENSG00000256422	RP11-886D15.1
rs7130186	11-104466550	11	104466550	A/C	0.2598	0.0004342	0.705	ENSG00000256422	RP11-886D15.1
rs6842182	4-185522680	4	185522680	C/G	0.1461	0.0004344	1.577	ENSG00000254233	RP11-242J7.1
rs11694120	2-153026958	2	153026958	T/C	0.268	0.0004367	1.427	ENSG00000115145	STAM2
rs12476550	2-153021983	2	153021983	G/A	0.268	0.0004367	1.427	ENSG00000115145	STAM2
rs34233450	2-153021683	2	153021683	T/C	0.268	0.0004367	1.427	ENSG00000115145	STAM2
14-47958020	14-47958020	14	47958020	A/G	0.4274	0.0004369	1.371	ENSG00000139915	MDGA2
14-47958020	14-47958020	14	47958020	A/G	0.4274	0.0004369	1.371	ENSG00000272781	MDGA2
rs60590576	5-95626185	5	95626185	A/AG	0.458	0.000438	1.367	ENSG00000251314	CTD-2337A12.1
rs7033570	9-6440123	9	6440123	A/G	0.2306	0.0004383	1.456	ENSG00000147854	UHRF2
rs7033570	9-6440123	9	6440123	A/G	0.2306	0.0004383	1.456	ENSG00000233367	RP11-307L3.4
rs7859884	9-77417406	9	77417406	T/C	0.3662	0.0004387	1.385	ENSG00000119121	TRPM6
11-83064227	11-83064227	11	83064227	A/G	0.06027	0.0004392	2.033	ENSG00000255234	RP11-727A23.10
rs1278402	11-82972097	11	82972097	G/A	0.06027	0.0004392	2.033	ENSG00000137500	CCDC90B
rs7122851	11-83056929	11	83056929	A/G	0.06027	0.0004392	2.033	ENSG00000255234	RP11-727A23.10
rs376485044	4-9102753	4	9102753	G/T	0.105	0.0004394	1.709	ENSG00000249767	ENPP7P10
rs762467060	11-20494163	11	20494163	T/TTGGCCTGAAGTTTTCTTTTTTTGTTTGTTCATCAAGGATAC	0.1927	0.0004394	1.497	ENSG00000185238	PRMT3
20-20103470	20-20103470	20	20103470	C/T	0.2087	0.0004398	1.477	ENSG00000089101	C20orf26
rs9765442	5-77416546	5	77416546	G/A	0.2096	0.0004398	1.477	ENSG00000132842	AP3B1
rs9765616	5-77416545	5	77416545	G/T	0.2096	0.0004398	1.477	ENSG00000132842	AP3B1
rs887659	9-129184309-1	9	129184309	A/G	0.2875	0.0004399	1.417	ENSG00000196814	MVB12B
rs117284094	8-3170195	8	3170195	A/C	0.03516	0.0004404	0.4374	ENSG00000183117	CSMD1
rs117342388	6-150231592	6	150231592	T/C	0.0347	0.0004404	0.4374	ENSG00000223701	RAET1E-AS1
rs117342388	6-150231592	6	150231592	T/C	0.0347	0.0004404	0.4374	ENSG00000268592	RP11-244K5.8
rs143658809	3-26748805	3	26748805	T/C	0.03562	0.0004404	0.4374	ENSG00000179796	LRRC3B
rs148939406	8-3173522	8	3173522	T/C	0.03516	0.0004404	0.4374	ENSG00000183117	CSMD1
rs191567671	8-3171187	8	3171187	C/G	0.03516	0.0004404	0.4374	ENSG00000183117	CSMD1
rs76195425	8-3174503	8	3174503	A/G	0.03516	0.0004404	0.4374	ENSG00000183117	CSMD1
rs17520675	4-36355753	4	36355753	C/T	0.1429	0.0004405	1.584	ENSG00000251438	RP11-431M7.2
rs55942939	4-36360970	4	36360970	A/G	0.1429	0.0004405	1.584	ENSG00000251438	RP11-431M7.2
rs73233154	4-36358059	4	36358059	C/T	0.1429	0.0004405	1.584	ENSG00000251438	RP11-431M7.2
rs73233156	4-36358641	4	36358641	C/T	0.1429	0.0004405	1.584	ENSG00000251438	RP11-431M7.2
rs76936304	4-36357002	4	36357002	G/C	0.1429	0.0004405	1.584	ENSG00000251438	RP11-431M7.2
rs79190553	4-36364083	4	36364083	T/A	0.1429	0.0004405	1.584	ENSG00000251438	RP11-431M7.2
rs12622092	2-152992433	2	152992433	G/A	0.2735	0.0004407	1.424	ENSG00000115145	STAM2
rs4664530	2-152979039	2	152979039	T/C	0.2735	0.0004407	1.424	ENSG00000115145	STAM2
rs73283601	20-19633796	20	19633796	G/A	0.07945	0.0004408	0.5724	ENSG00000185052	SLC24A3
rs9883651	3-171631041	3	171631041	T/C	0.5	0.0004414	1.364	ENSG00000186329	TMEM212
rs10507881	13-78760861	13	78760861	G/A	0.2215	0.0004419	1.466	ENSG00000234377	RNF219-AS1
rs17069131	13-78760400	13	78760400	A/G	0.2215	0.0004419	1.466	ENSG00000234377	RNF219-AS1
rs62303544	4-46756103	4	46756103	C/G	0.2224	0.0004419	1.466	ENSG00000170516	COX7B2
rs10771412	12-9354353	12	9354353	C/A	0.4516	0.0004421	1.367	ENSG00000126838	PZP
rs17029612	1-6592630	1	6592630	G/A	0.05342	0.0004421	0.5112	ENSG00000162408	NOL9
rs74160409	10-116196198	10	116196198	A/G	0.05388	0.0004421	0.5112	ENSG00000099204	ABLIM1
13-109557341	13-109557341	13	109557341	A/G	0.3151	0.0004422	1.402	ENSG00000041515	MYO16
13-109557478	13-109557478	13	109557478	G/A	0.3151	0.0004422	1.402	ENSG00000041515	MYO16
13-109561570	13-109561570	13	109561570	G/A	0.3146	0.0004422	1.402	ENSG00000041515	MYO16
rs2195734	13-109562621	13	109562621	A/T	0.3146	0.0004422	1.402	ENSG00000041515	MYO16
rs10514804	2-47563573	2	47563573	A/G	0.1151	0.0004429	1.659	ENSG00000234690	AC073283.4
rs10514804	2-47563573	2	47563573	A/G	0.1151	0.0004429	1.659	ENSG00000236824	BCYRN1
rs150587639	12-111674866	12	111674866	C/T	0.1164	0.0004431	0.623	ENSG00000111249	CUX2
rs4836545	9-129251213	9	129251213	G/A	0.4963	0.0004435	0.7331	ENSG00000196814	MVB12B
rs55873923	5-1964957	5	1964957	T/C	0.3114	0.0004436	1.403	ENSG00000248597	RP11-259O2.2
rs17297702	2-233538300	2	233538300	C/T	0.1845	0.0004442	0.6741	ENSG00000115468	EFHD1
rs34219917	13-111182116	13	111182116	A/G	0.2845	0.0004461	1.417	ENSG00000139832	RAB20
13-19784715	13-19784715	13	19784715	T/A	0.07032	0.0004462	0.5513	ENSG00000227879	PSPC1P1
13-19785005	13-19785005	13	19785005	C/T	0.07032	0.0004462	0.5513	ENSG00000227879	PSPC1P1
13-19785020	13-19785020	13	19785020	T/A	0.07032	0.0004462	0.5513	ENSG00000227879	PSPC1P1
13-19786483	13-19786483	13	19786483	A/G	0.07032	0.0004462	0.5513	ENSG00000227879	PSPC1P1
13-19789249	13-19789249	13	19789249	T/C	0.07032	0.0004462	0.5513	ENSG00000227879	PSPC1P1
13-19789904	13-19789904	13	19789904	A/G	0.07032	0.0004462	0.5513	ENSG00000227879	PSPC1P1
13-19790101	13-19790101	13	19790101	T/C	0.07032	0.0004462	0.5513	ENSG00000227879	PSPC1P1
13-19790955	13-19790955	13	19790955	T/A	0.07032	0.0004462	0.5513	ENSG00000227879	PSPC1P1
13-19792352	13-19792352	13	19792352	A/G	0.07032	0.0004462	0.5513	ENSG00000227879	PSPC1P1
13-19794141	13-19794141	13	19794141	T/C	0.07032	0.0004462	0.5513	ENSG00000227879	PSPC1P1
13-19795047	13-19795047	13	19795047	T/C	0.07032	0.0004462	0.5513	ENSG00000227879	PSPC1P1
13-19796073	13-19796073	13	19796073	G/A	0.07032	0.0004462	0.5513	ENSG00000227879	PSPC1P1
13-19798532	13-19798532	13	19798532	C/T	0.07032	0.0004462	0.5513	ENSG00000227879	PSPC1P1
13-19799493	13-19799493	13	19799493	A/G	0.07032	0.0004462	0.5513	ENSG00000227879	PSPC1P1
rs1883873	6-85472129	6	85472129	T/C	0.06941	0.0004462	0.5513	ENSG00000112837	TBX18
rs28427349	13-19779100	13	19779100	A/C	0.07032	0.0004462	0.5513	ENSG00000227879	PSPC1P1
rs61946494	13-19793025	13	19793025	G/T	0.07032	0.0004462	0.5513	ENSG00000227879	PSPC1P1
rs74034905	13-19798531	13	19798531	G/C	0.07032	0.0004462	0.5513	ENSG00000227879	PSPC1P1
rs7274172	20-51668929	20	51668929	T/C	0.1489	0.0004475	0.6528	ENSG00000182463	TSHZ2
rs10014899	4-93417101	4	93417101	T/C	0.05342	0.0004478	0.5087	ENSG00000152208	GRID2
rs10024635	4-93414503	4	93414503	A/C	0.05342	0.0004478	0.5087	ENSG00000152208	GRID2
rs12331195	4-93423093	4	93423093	C/T	0.05342	0.0004478	0.5087	ENSG00000152208	GRID2
rs142523028	4-9142455	4	9142455	G/A	0.1215	0.0004478	1.646	ENSG00000249767	ENPP7P10
rs75218651	4-93415422	4	93415422	A/G	0.05297	0.0004478	0.5087	ENSG00000152208	GRID2
rs79767365	4-93413492	4	93413492	G/A	0.05297	0.0004478	0.5087	ENSG00000152208	GRID2
rs142552384	17-26272495	17	26272495	A/C	0.02466	0.000448	0.3692	ENSG00000260019	RP11-218F4.1
rs145839149	15-56517717	15	56517717	T/C	0.0242	0.000448	0.3692	ENSG00000181827	RFX7
rs181417140	4-57278611	4	57278611	C/A	0.02557	0.000448	0.3692	ENSG00000128059	PPAT
5-95629138	5-95629138	5	95629138	C/A	0.4557	0.0004481	1.366	ENSG00000251314	CTD-2337A12.1
3-117246698	3-117246698	3	117246698	T/A	0.1452	0.0004483	0.6489	ENSG00000185565	LSAMP
rs4323520	9-2476284	9	2476284	G/A	0.147	0.0004483	0.6489	ENSG00000236404	RP11-125B21.2
rs75899322	9-2476297	9	2476297	C/T	0.147	0.0004483	0.6489	ENSG00000236404	RP11-125B21.2
rs138695620	8-3170735	8	3170735	C/A	0.03607	0.0004489	0.4427	ENSG00000183117	CSMD1
rs56391646	8-3171710	8	3171710	A/T	0.03607	0.0004489	0.4427	ENSG00000183117	CSMD1
rs10519841	15-33913277	15	33913277	T/C	0.1676	0.0004493	1.532	ENSG00000198838	RYR3
rs7161819	15-33911933	15	33911933	G/T	0.1676	0.0004493	1.532	ENSG00000198838	RYR3
rs6949512	7-47814929	7	47814929	C/T	0.1744	0.0004508	0.669	ENSG00000136273	HUS1
rs6949512	7-47814929	7	47814929	C/T	0.1744	0.0004508	0.669	ENSG00000158683	PKD1L1
18-25682035	18-25682035	18	25682035	C/T	0.4164	0.0004511	1.372	ENSG00000170558	CDH2
rs11258145	10-13075660	10	13075660	G/C	0.0895	0.0004514	0.5865	ENSG00000151468	CCDC3
rs12250058	10-13072441	10	13072441	G/C	0.0895	0.0004514	0.5865	ENSG00000151468	CCDC3
rs12263459	10-13074613	10	13074613	C/T	0.0895	0.0004514	0.5865	ENSG00000151468	CCDC3
rs12268397	10-13074213	10	13074213	A/G	0.0895	0.0004514	0.5865	ENSG00000151468	CCDC3
rs139667211	10-13074941	10	13074941	T/C	0.0895	0.0004514	0.5865	ENSG00000151468	CCDC3
rs10843142	12-9357502	12	9357502	G/A	0.4489	0.0004518	1.367	ENSG00000126838	PZP
2-55296415	2-55296415	2	55296415	C/T	0.384	0.0004519	0.7285	ENSG00000115310	RTN4
rs116690287	4-93437831	4	93437831	G/T	0.05205	0.0004532	0.5061	ENSG00000152208	GRID2
rs116845137	10-22953622	10	22953622	A/G	0.03151	0.0004532	2.782	ENSG00000150867	PIP4K2A
rs60892137	7-6165378	7	6165378	T/C	0.03151	0.0004532	2.782	ENSG00000106346	USP42
rs7685967	4-15966286	4	15966286	T/A	0.4237	0.0004537	1.37	ENSG00000007062	PROM1
rs7685967	4-15966286	4	15966286	T/A	0.4237	0.0004537	1.37	ENSG00000137441	FGFBP2
11-104458757-1	11-104458757-1	11	104458757	T/C	0.2605	0.0004541	0.7059	ENSG00000256422	RP11-886D15.1
1-180169330	1-180169330	1	180169330	C/T	0.4913	0.0004543	0.7336	ENSG00000116260	QSOX1
3-171631076	3-171631076	3	171631076	A/G	0.4808	0.0004545	0.7334	ENSG00000186329	TMEM212
rs73028879	5-1089560	5	1089560	A/G	0.08174	0.0004545	0.5715	ENSG00000113504	SLC12A7
10-95148470	10-95148470	10	95148470	T/G	0.01735	0.0004547	4.67	ENSG00000138119	MYOF
rs11341785	13-50838418	13	50838418	C/CT	0.01735	0.0004547	4.67	ENSG00000176124	DLEU1
rs4602466	4-88979890	4	88979890	T/G	0.01826	0.0004547	4.67	ENSG00000118762	PKD2
rs7676584	4-88985045	4	88985045	A/T	0.01826	0.0004547	4.67	ENSG00000118762	PKD2
20-13414297-2	20-13414297-2	20	13414297	A/T	0.005505	0.0004554	0.06474	ENSG00000089123	TASP1
rs144685163	10-102717797	10	102717797	G/C	0.021	0.0004581	3.864	ENSG00000119906	FAM178A
rs187936430	17-8819334	17	8819334	A/G	0.02055	0.0004581	3.864	ENSG00000141506	PIK3R5
rs11944715	4-93325920	4	93325920	G/C	0.05114	0.0004582	0.5034	ENSG00000152208	GRID2
rs138293929	11-10616703	11	10616703	CT/C	0.0516	0.0004582	0.5034	ENSG00000072952	MRVI1
rs138293929	11-10616703	11	10616703	CT/C	0.0516	0.0004582	0.5034	ENSG00000133800	LYVE1
rs138293929	11-10616703	11	10616703	CT/C	0.0516	0.0004582	0.5034	ENSG00000177112	MRVI1-AS1
rs370517097	7-149578665	7	149578665	C/G	0.07088	0.0004602	1.952	ENSG00000273293	RP11-445N20.3
rs35878330	21-32802953	21	32802953	G/GT	0.132	0.0004607	0.64	ENSG00000156299	TIAM1
rs67308615	21-32802778	21	32802778	G/A	0.132	0.0004607	0.64	ENSG00000156299	TIAM1
rs67411541	21-32802814	21	32802814	T/G	0.132	0.0004607	0.64	ENSG00000156299	TIAM1
rs78271794	20-61377700	20	61377700	T/C	0.1333	0.0004607	0.64	ENSG00000101188	NTSR1
rs246873	5-156600809	5	156600809	T/A	0.2425	0.0004609	1.446	ENSG00000113263	ITK
17-5486800	17-5486800	17	5486800	G/A	0.3525	0.000461	1.387	ENSG00000091592	NLRP1
rs17320431	8-3176034	8	3176034	G/A	0.0379	0.0004625	0.4526	ENSG00000183117	CSMD1
rs186882367	2-201325399	2	201325399	A/G	0.05114	0.0004628	0.5006	ENSG00000196141	SPATS2L
rs3099794	11-132108484	11	132108484	T/C	0.2721	0.0004628	0.709	ENSG00000182667	NTM
rs34672411	4-5402666	4	5402666	CAG/C	0.1457	0.0004633	1.576	ENSG00000152953	STK32B
rs148391961	6-72769798	6	72769798	T/C	0.01142	0.0004635	0.2219	ENSG00000079841	RIMS1
rs182998611	12-48783071	12	48783071	T/C	0.01187	0.0004635	0.2219	ENSG00000257735	RP11-370I10.6
rs186544183	2-109134850	2	109134850	T/C	0.01187	0.0004635	0.2219	ENSG00000214184	AC012487.2
rs561970440	19-13128664	19	13128664	G/A	0.01233	0.0004635	0.2219	ENSG00000008441	NFIX
rs76068646	5-33541376	5	33541376	A/G	0.01142	0.0004635	0.2219	ENSG00000151388	ADAMTS12
rs76416122	19-50505200	19	50505200	T/C	0.01279	0.0004635	0.2219	ENSG00000105053	VRK3
10-14438881	10-14438881	10	14438881	C/T	0.1525	0.0004639	0.6567	ENSG00000151474	FRMD4A
11-10650134	11-10650134	11	10650134	A/G	0.2913	0.0004641	0.7144	ENSG00000072952	MRVI1
22-26735648	22-26735648	22	26735648	G/A	0.4826	0.0004645	1.363	ENSG00000100095	SEZ6L
rs36151314	4-55978629	4	55978629	A/G	0.3922	0.0004646	0.7298	ENSG00000128052	KDR
rs112298201	18-4081983	18	4081983	A/G	0.08219	0.0004648	1.826	ENSG00000170579	DLGAP1
rs140668017	18-4087500	18	4087500	C/T	0.08219	0.0004648	1.826	ENSG00000170579	DLGAP1
rs62083762	18-4081243	18	4081243	A/C	0.08219	0.0004648	1.826	ENSG00000170579	DLGAP1
rs146214001	2-154300396	2	154300396	A/C	0.008219	0.0004655	NA	ENSG00000227400	AC012501.2
rs149214537	10-53845134	10	53845134	A/C	0.007763	0.0004655	NA	ENSG00000185532	PRKG1
rs191012026	17-40020015	17	40020015	T/C	0.008219	0.0004655	NA	ENSG00000178502	KLHL11
rs11057662	12-125019765	12	125019765	T/C	0.1717	0.0004656	1.526	ENSG00000196498	NCOR2
rs1571740	21-44286168	21	44286168	A/G	0.3416	0.000466	0.7231	ENSG00000160193	WDR4
rs4920007	21-44327662	21	44327662	A/G	0.3416	0.000466	0.7231	ENSG00000160194	NDUFV3
rs8129382	21-44308661	21	44308661	A/C	0.3416	0.000466	0.7231	ENSG00000160194	NDUFV3
19-56691571	19-56691571	19	56691571	C/A	0.4132	0.0004669	1.371	ENSG00000197487	GALP
rs11071407	15-59417462	15	59417462	G/A	0.4119	0.0004669	1.371	ENSG00000259732	RP11-59H7.3
rs9979137	21-44434188	21	44434188	A/G	0.1502	0.0004671	0.653	ENSG00000160199	PKNOX1
rs3213531	6-116754277	6	116754277	A/G	0.07443	0.0004673	1.875	ENSG00000111817	DSE
17-55900320	17-55900320	17	55900320	A/T	0.2338	0.0004675	0.6985	ENSG00000265542	RP11-60A24.3
rs13048885	21-44284794	21	44284794	T/C	0.3479	0.0004678	0.7242	ENSG00000160193	WDR4
rs17070935	8-4493449	8	4493449	G/A	0.1443	0.0004678	0.649	ENSG00000183117	CSMD1
rs3935576	16-81797258	16	81797258	T/C	0.358	0.0004679	0.7256	ENSG00000197943	PLCG2
rs3935576	16-81797258	16	81797258	T/C	0.358	0.0004679	0.7256	ENSG00000261218	RP11-960L18.1
12-9411473	12-9411473	12	9411473	C/T	0.3922	0.0004681	1.375	ENSG00000256069	A2MP1
rs7294734	12-89702069	12	89702069	T/C	0.07854	0.0004685	0.5705	ENSG00000257156	RP11-13A1.3
rs117663724	22-37746894	22	37746894	A/G	0.02557	0.0004698	3.224	ENSG00000243902	RP1-63G5.5
rs11141488	9-89299755	9	89299755	C/T	0.04795	0.0004704	0.4946	ENSG00000232211	RP11-395D3.1
rs144790220	1-6635695	1	6635695	T/C	0.04795	0.0004704	0.4946	ENSG00000173662	TAS1R1
rs13153401	5-139678302	5	139678302	G/A	0.1731	0.0004713	0.6694	ENSG00000113068	PFDN1
rs187138333	2-109075178-1	2	109075178	A/T	0.01188	0.0004714	0.2223	ENSG00000135968	GCC2
rs10255914	7-6166947	7	6166947	C/T	0.03288	0.0004735	2.696	ENSG00000106346	USP42
rs10257654	7-6164888	7	6164888	A/G	0.03288	0.0004735	2.696	ENSG00000106346	USP42
rs10257971	7-6162839	7	6162839	G/A	0.03288	0.0004735	2.696	ENSG00000106346	USP42
rs10279137	7-6170312	7	6170312	T/G	0.03288	0.0004735	2.696	ENSG00000106346	USP42
rs11768047	7-6171467	7	6171467	G/C	0.03288	0.0004735	2.696	ENSG00000106346	USP42
rs59951580	4-99534556	4	99534556	A/C	0.03288	0.0004735	2.696	ENSG00000168785	TSPAN5
rs60799211	4-99533362	4	99533362	A/G	0.03288	0.0004735	2.696	ENSG00000168785	TSPAN5
rs75990051	19-40006314	19	40006314	T/C	0.04658	0.0004735	0.4915	ENSG00000186838	SELV
rs77410185	7-6171904	7	6171904	T/C	0.03288	0.0004735	2.696	ENSG00000106346	USP42
rs78560704	7-6171278	7	6171278	G/T	0.03288	0.0004735	2.696	ENSG00000106346	USP42
rs4083540	13-78771713	13	78771713	T/C	0.2196	0.0004738	1.464	ENSG00000234377	RNF219-AS1
rs9601009	13-78780902	13	78780902	A/G	0.2196	0.0004738	1.464	ENSG00000234377	RNF219-AS1
[truncated: 2,361 more rows]

## Sheet: SmkInit_known
rs#	ID	CHR	Position	Minor / major allele	MAF	Pvalue	OR	Gene_ID	Gene_name
rs140333915	13-96916627	13	96916627	T/C	0.0146	1.81e-05	0.175	ENSG00000185352	HS6ST3
rs572691375	10-96573575	10	96573575	A/G	0.0073	2.23e-05	0.047	ENSG00000165841	CYP2C19
rs148636323	13-96879521	13	96879521	C/G	0.0132	2.43e-05	0.159	ENSG00000185352	HS6ST3
rs140124433	10-96523724	10	96523724	A/G	0.0142	4.79e-05	0.204	ENSG00000165841	CYP2C19
rs187104702	7-28553495	7	28553495	C/A	0.0105	6.26e-05	0.148	ENSG00000146592	CREB5
rs141358994	7-28797505	7	28797505	T/C	0.0164	7.98e-05	0.242	ENSG00000146592	CREB5
rs117528185	13-97038615	13	97038615	A/G	0.0146	9.07e-05	0.213	ENSG00000185352	HS6ST3
rs545326657	10-96735992	10	96735992	G/A	0.0078	9.28e-05	0.094	ENSG00000138109	CYP2C9
rs185588558	8-2806388	8	2806388	G/C	0.0046	0.0001773	0	ENSG00000183117	CSMD1
rs189986021	8-3510642	8	3510642	C/A	0.0055	0.0008998	0.071	ENSG00000183117	CSMD1
6-102318647	6-102318647	6	102318647	C/A	0.0183	0.0002109	0.285	ENSG00000164418	GRIK2
6-102330405	6-102330405	6	102330405	G/C	0.0183	0.0002109	0.285	ENSG00000164418	GRIK2
rs187653566	8-2819957	8	2819957	T/G	0.0082	0.0003189	0.141	ENSG00000183117	CSMD1
rs555515274	8-2833378	8	2833378	T/C	0.0082	0.0003189	0.141	ENSG00000183117	CSMD1
rs151135490	13-102738221	13	102738221	C/T	0.0123	0.0002452	0.211	ENSG00000102466	FGF14
rs181989603	8-3036718	8	3036718	C/T	0.0096	0.0002442	0.166	ENSG00000183117	CSMD1
rs10977380	9-8941534	9	8941534	T/C	0.0155	0.0002715	6.803	ENSG00000153707	PTPRD
rs149909271	8-3156582	8	3156582	G/C	0.0329	0.0006551	0.437	ENSG00000183117	CSMD1
rs74455514	14-79942860	14	79942860	T/C	0.0374	0.0002959	0.438	ENSG00000021645	NRXN3
rs78665058	14-79930255	14	79930255	C/A	0.0374	0.0002959	0.438	ENSG00000021645	NRXN3
rs117703338	14-79141573	14	79141573	A/G	0.0132	0.0003186	0.234	ENSG00000021645	NRXN3
rs117284094	8-3170195	8	3170195	A/C	0.0352	0.0004404	0.437	ENSG00000183117	CSMD1
rs148939406	8-3173522	8	3173522	T/C	0.0352	0.0004404	0.437	ENSG00000183117	CSMD1
rs13295927	9-91732709	9	91732709	C/T	0.0082	0.0003189	0.141	ENSG00000148082	SHC3
6-102291767	6-102291767	6	102291767	A/G	0.0164	0.0003192	0.28	ENSG00000164418	GRIK2
6-102291811	6-102291811	6	102291811	G/A	0.0164	0.0003192	0.28	ENSG00000164418	GRIK2
6-102292290	6-102292290	6	102292290	A/G	0.0164	0.0003192	0.28	ENSG00000164418	GRIK2
6-102293235	6-102293235	6	102293235	C/G	0.0164	0.0003192	0.28	ENSG00000164418	GRIK2
6-102293249	6-102293249	6	102293249	C/A	0.0164	0.0003192	0.28	ENSG00000164418	GRIK2
6-102294715	6-102294715	6	102294715	A/G	0.0164	0.0003192	0.28	ENSG00000164418	GRIK2
rs71784930	6-102288863	6	102288863	C/CTAAAA	0.0164	0.0003192	0.28	ENSG00000164418	GRIK2
6-102313587	6-102313587	6	102313587	A/C	0.0178	0.0003733	0.296	ENSG00000164418	GRIK2
6-102321394	6-102321394	6	102321394	T/A	0.0178	0.0003733	0.296	ENSG00000164418	GRIK2
6-102321750	6-102321750	6	102321750	T/G	0.0178	0.0003733	0.296	ENSG00000164418	GRIK2
6-102324137	6-102324137	6	102324137	T/C	0.0178	0.0003733	0.296	ENSG00000164418	GRIK2
rs1038138	13-95817396	13	95817396	C/T	0.1265	0.0003748	1.632	ENSG00000125257	ABCC4
rs191567671	8-3171187	8	3171187	C/G	0.0352	0.0004404	0.437	ENSG00000183117	CSMD1
rs76195425	8-3174503	8	3174503	A/G	0.0352	0.0004404	0.437	ENSG00000183117	CSMD1
rs549146127	8-3173148	8	3173148	ATGGTAAGATACTCCACATTTT/A	0.0356	0.000283	0.428	ENSG00000183117	CSMD1
rs10503200	8-3169873	8	3169873	G/A	0.0356	0.0006901	0.453	ENSG00000183117	CSMD1
rs1910378	8-3169808	8	3169808	A/G	0.0356	0.0006901	0.453	ENSG00000183117	CSMD1
rs79482406	8-3170073	8	3170073	G/C	0.0356	0.0006901	0.453	ENSG00000183117	CSMD1
rs138695620	8-3170735	8	3170735	C/A	0.0361	0.0004489	0.443	ENSG00000183117	CSMD1
rs56391646	8-3171710	8	3171710	A/T	0.0361	0.0004489	0.443	ENSG00000183117	CSMD1
rs149214537	10-53845134	10	53845134	A/C	0.0078	0.0004655	NA	ENSG00000185532	PRKG1
rs58483652	8-3170556-1	8	3170556	A/G	0.0362	0.0004209	0.441	ENSG00000183117	CSMD1
rs142102543	6-102305542	6	102305542	G/A	0.0096	0.0004791	0.176	ENSG00000164418	GRIK2
rs562514708	10-53285800	10	53285800	A/G	0.0101	0.0005631	14.51	ENSG00000185532	PRKG1
6-102298989	6-102298989	6	102298989	G/A	0.016	0.0005681	0.292	ENSG00000164418	GRIK2
6-102300424	6-102300424	6	102300424	A/T	0.016	0.0005681	0.292	ENSG00000164418	GRIK2
rs147371636	7-32239895	7	32239895	T/C	0.0087	0.000638	0.151	ENSG00000154678	PDE1C
rs114254701	8-3148940	8	3148940	A/T	0.0365	0.0006983	0.458	ENSG00000183117	CSMD1
rs144357720	6-102282293	6	102282293	TA/T	0.0169	0.0006553	0.308	ENSG00000164418	GRIK2
rs17062569	6-102273476	6	102273476	T/C	0.0169	0.0006553	0.308	ENSG00000164418	GRIK2
rs73512754	6-102258897	6	102258897	C/T	0.0169	0.0006553	0.308	ENSG00000164418	GRIK2
rs77365969	6-102277009	6	102277009	T/C	0.0169	0.0006553	0.308	ENSG00000164418	GRIK2
rs7754697	6-102277379	6	102277379	C/T	0.0169	0.0006553	0.308	ENSG00000164418	GRIK2
rs79126076	6-102280741	6	102280741	G/C	0.0169	0.0006553	0.308	ENSG00000164418	GRIK2
rs80008182	6-102281782	6	102281782	A/G	0.0169	0.0006553	0.308	ENSG00000164418	GRIK2
rs9498721	6-102272456	6	102272456	C/T	0.0169	0.0006553	0.308	ENSG00000164418	GRIK2
rs9498722	6-102272494	6	102272494	C/T	0.0169	0.0006553	0.308	ENSG00000164418	GRIK2
rs9498725	6-102275258	6	102275258	A/G	0.0169	0.0006553	0.308	ENSG00000164418	GRIK2
rs112623146	10-52989815	10	52989815	A/G	0.0101	0.0006651	0.207	ENSG00000185532	PRKG1
rs149448661	13-102548148	13	102548148	T/A	0.0105	0.0006651	0.207	ENSG00000102466	FGF14
rs117740219	8-3175440	8	3175440	T/C	0.0374	0.0007048	0.463	ENSG00000183117	CSMD1
rs17320410	8-3175670	8	3175670	A/G	0.0374	0.0007048	0.463	ENSG00000183117	CSMD1
rs74905657	8-3175939	8	3175939	C/T	0.0374	0.0007048	0.463	ENSG00000183117	CSMD1
rs76965088	8-3176385	8	3176385	T/C	0.0374	0.0007048	0.463	ENSG00000183117	CSMD1
rs78094590	8-3174478	8	3174478	T/C	0.0374	0.0007048	0.463	ENSG00000183117	CSMD1
rs17320431	8-3176034	8	3176034	G/A	0.0379	0.0004625	0.453	ENSG00000183117	CSMD1
rs4875372	8-4492520	8	4492520	A/C	0.1379	0.0002282	0.63	ENSG00000183117	CSMD1
rs4875371	8-4492509	8	4492509	C/T	0.1402	9.52e-05	0.615	ENSG00000183117	CSMD1
rs17070935	8-4493449	8	4493449	G/A	0.1443	0.0004678	0.649	ENSG00000183117	CSMD1
rs143189964	8-42628964	8	42628964	C/T	0.0142	0.0007252	0.268	ENSG00000147434	CHRNA6
rs7708952	5-59050617	5	59050617	T/C	0.1473	0.000735	1.547	ENSG00000113448	PDE4D
6-102313624	6-102313624	6	102313624	T/C	0.0183	0.000742	0.323	ENSG00000164418	GRIK2
rs147912780	9-8551816	9	8551816	A/C	0.0064	0.0008002	0.118	ENSG00000153707	PTPRD
rs532264816	12-48134913	12	48134913	T/C	0.0064	0.0008002	0.118	ENSG00000079337	RAPGEF3
rs149566296	16-9877465	16	9877465	T/C	0.0037	0.0008026	0	ENSG00000183454	GRIN2A
14-78809249	14-78809249	14	78809249	T/C	0.3438	0.0008076	1.368	ENSG00000021645	NRXN3
rs10145519	14-78765614	14	78765614	A/G	0.211	0.0008102	0.699	ENSG00000021645	NRXN3
rs142233384	16-82824571	16	82824571	A/G	0.032	0.0008204	2.673	ENSG00000140945	CDH13
14-78809474	14-78809474	14	78809474	A/G	0.3447	0.0008601	1.365	ENSG00000021645	NRXN3
14-78809939	14-78809939	14	78809939	T/G	0.3447	0.0008601	1.365	ENSG00000021645	NRXN3
rs190654980	14-79405483	14	79405483	T/C	0.0114	0.00087	0.235	ENSG00000021645	NRXN3
rs11991366	8-4494048	8	4494048	G/T	0.1461	0.0002663	0.639	ENSG00000183117	CSMD1
rs181019427	9-91780114	9	91780114	C/T	0.005	0.0008998	0.071	ENSG00000148082	SHC3
rs11136787	8-4738999	8	4738999	G/T	0.2249	0.0009195	1.429	ENSG00000183117	CSMD1
rs143406615	2-50907088	2	50907088	C/T	0.0662	0.0009166	0.564	ENSG00000179915	NRXN1
rs6990325	8-4742724	8	4742724	C/T	0.2699	0.0009058	1.398	ENSG00000183117	CSMD1
9-8951425	9-8951425	9	8951425	G/C	0.3279	0.0009228	1.37	ENSG00000153707	PTPRD
rs58997119	9-8717515	9	8717515	T/C	0.0297	0.0009493	0.429	ENSG00000153707	PTPRD
14-78808753	14-78808753	14	78808753	A/G	0.3447	0.0009836	1.361	ENSG00000021645	NRXN3
14-78809548	14-78809548	14	78809548	A/G	0.3443	0.0009836	1.361	ENSG00000021645	NRXN3
14-78810604	14-78810604	14	78810604	T/C	0.3443	0.0009836	1.361	ENSG00000021645	NRXN3
14-78812003	14-78812003	14	78812003	A/G	0.3443	0.0009836	1.361	ENSG00000021645	NRXN3
14-78812374	14-78812374	14	78812374	A/G	0.3443	0.0009836	1.361	ENSG00000021645	NRXN3
rs139482312	7-32160878	7	32160878	T/G	0.021	0.0009882	0.362	ENSG00000154678	PDE1C

## Sheet: SmkInit-male-specific
rs#	ID	CHR	Position	Minor / major allele	MAF	Pvalue	OR	Gene	Type
rs11010435	10-36381945	10	36381945	A/G	0.1917	4.715e-08	0.3918	PCAT5,ANKRD30A	intergenic
rs11010434	10-36381488	10	36381488	T/A	0.1994	3.562e-07	0.4195	PCAT5,ANKRD30A	intergenic
rs12252944	10-36379455	10	36379455	A/G	0.191	6.38e-07	0.4231	PCAT5,ANKRD30A	intergenic
rs2384502	10-36392844	10	36392844	A/G	0.1994	9.375e-07	0.4311	PCAT5,ANKRD30A	intergenic
rs1122458	10-36394128	10	36394128	T/C	0.2002	1.019e-06	0.434	PCAT5,ANKRD30A	intergenic
rs12264139	10-36395662	10	36395662	T/C	0.2002	1.019e-06	0.434	PCAT5,ANKRD30A	intergenic
rs61759086	1-5513465	1	5513465	A/G	0.04908	1.346e-06	0.2531	AJAP1,MIR4417	intergenic
rs1122459	10-36393911	10	36393911	G/A	0.2009	1.611e-06	0.4369	PCAT5,ANKRD30A	intergenic
rs723894	10-36384851	10	36384851	A/C	0.2009	1.611e-06	0.4369	PCAT5,ANKRD30A	intergenic
rs7904817	10-36391367	10	36391367	G/A	0.2009	1.611e-06	0.4369	PCAT5,ANKRD30A	intergenic
rs12058256	1-186053235	1	186053235	T/C	0.2132	1.904e-06	0.4491	HMCN1	intronic
rs11010438	10-36386254	10	36386254	T/G	0.2032	1.971e-06	0.4455	PCAT5,ANKRD30A	intergenic
rs11010442	10-36390077	10	36390077	T/A	0.2032	1.971e-06	0.4455	PCAT5,ANKRD30A	intergenic
rs12248963	10-36401997	10	36401997	T/G	0.2032	1.971e-06	0.4455	PCAT5,ANKRD30A	intergenic
rs1480525	10-36398453	10	36398453	C/T	0.2032	1.971e-06	0.4455	PCAT5,ANKRD30A	intergenic
rs79199113	10-36405468	10	36405468	T/C	0.2147	2.069e-06	0.4519	PCAT5,ANKRD30A	intergenic
rs72793326	10-36405765	10	36405765	G/C	0.2186	2.169e-06	0.451	PCAT5,ANKRD30A	intergenic
2-202742182	2-202742182	2	202742182	T/C	0.112	3.086e-06	0.3825	CDK15	intronic
rs10508835	10-36405117	10	36405117	A/G	0.2155	3.1e-06	0.4547	PCAT5,ANKRD30A	intergenic
rs2891530	10-36392721	10	36392721	C/A	0.2155	3.1e-06	0.4547	PCAT5,ANKRD30A	intergenic
rs72793316	10-36386383	10	36386383	G/A	0.2155	3.1e-06	0.4547	PCAT5,ANKRD30A	intergenic
rs7071546	10-36413944-1	10	36413944	T/C	0.2234	3.152e-06	0.4562	PCAT5,ANKRD30A	intergenic
rs10508836	10-36406005	10	36406005	A/G	0.2163	3.268e-06	0.4575	PCAT5,ANKRD30A	intergenic
rs72793325	10-36405212	10	36405212	T/C	0.2163	3.268e-06	0.4575	PCAT5,ANKRD30A	intergenic
rs78418725	19-1860595	19	1860595	A/G	0.09279	3.968e-06	6.411	KLF16	intronic
rs4341093	7-125858675	7	125858675	T/C	0.03828	4.042e-06	0.2273	LOC101928283,GRM8	intergenic
14-74632292	14-74632292	14	74632292	A/G	0.4548	4.78e-06	0.5008	LIN52	intronic
rs140248177	6-40793998	6	40793998	A/T	0.02454	4.951e-06	0.1696	LRFN2,LOC101929555	intergenic
rs146253409	2-52655887	2	52655887	A/G	0.02071	5.098e-06	0.1556	LOC730100,MIR4431	intergenic
rs12264078	10-36395568	10	36395568	T/C	0.2178	5.305e-06	0.4631	PCAT5,ANKRD30A	intergenic
rs10128169	10-36412746	10	36412746	T/A	0.2193	5.532e-06	0.4659	PCAT5,ANKRD30A	intergenic
rs11010458	10-36405364	10	36405364	T/C	0.2186	5.532e-06	0.4659	PCAT5,ANKRD30A	intergenic
rs11010473	10-36411171	10	36411171	T/A	0.2193	5.532e-06	0.4659	PCAT5,ANKRD30A	intergenic
rs11010478	10-36413108	10	36413108	T/G	0.2193	5.532e-06	0.4659	PCAT5,ANKRD30A	intergenic
rs11010482	10-36417502	10	36417502	A/G	0.2193	5.532e-06	0.4659	PCAT5,ANKRD30A	intergenic
rs12241402	10-36423465	10	36423465	T/C	0.2193	5.532e-06	0.4659	PCAT5,ANKRD30A	intergenic
rs16936694	10-36420856	10	36420856	T/G	0.2193	5.532e-06	0.4659	PCAT5,ANKRD30A	intergenic
rs7071386	10-36413808	10	36413808	T/C	0.2193	5.532e-06	0.4659	PCAT5,ANKRD30A	intergenic
rs7072685	10-36407372	10	36407372	A/G	0.2186	5.532e-06	0.4659	PCAT5,ANKRD30A	intergenic
rs7082164	10-36409246	10	36409246	A/G	0.2193	5.532e-06	0.4659	PCAT5,ANKRD30A	intergenic
rs72793389	10-36408512	10	36408512	C/T	0.2193	5.532e-06	0.4659	PCAT5,ANKRD30A	intergenic
10-36405558	10-36405558	10	36405558	TA/T	0.2193	5.877e-06	0.4688	PCAT5,ANKRD30A	intergenic
rs10128115	10-36414646	10	36414646	C/T	0.2201	5.877e-06	0.4688	PCAT5,ANKRD30A	intergenic
rs10128145	10-36412261	10	36412261	C/A	0.2201	5.877e-06	0.4688	PCAT5,ANKRD30A	intergenic
rs10128151	10-36412580	10	36412580	C/A	0.2201	5.877e-06	0.4688	PCAT5,ANKRD30A	intergenic
rs10128398	10-36414675	10	36414675	G/T	0.2201	5.877e-06	0.4688	PCAT5,ANKRD30A	intergenic
rs11010469	10-36410747	10	36410747	G/A	0.2201	5.877e-06	0.4688	PCAT5,ANKRD30A	intergenic
rs11010472	10-36411128	10	36411128	A/G	0.2201	5.877e-06	0.4688	PCAT5,ANKRD30A	intergenic
rs112089093	10-36411519	10	36411519	G/A	0.2201	5.877e-06	0.4688	PCAT5,ANKRD30A	intergenic
rs12255912	10-36415683	10	36415683	A/G	0.2201	5.877e-06	0.4688	PCAT5,ANKRD30A	intergenic
rs12256178	10-36416091	10	36416091	C/G	0.2201	5.877e-06	0.4688	PCAT5,ANKRD30A	intergenic
rs2384559	10-36413417	10	36413417	G/A	0.2201	5.877e-06	0.4688	PCAT5,ANKRD30A	intergenic
rs2891539	10-36413217	10	36413217	G/A	0.2201	5.877e-06	0.4688	PCAT5,ANKRD30A	intergenic
rs41326046	10-36408391	10	36408391	G/A	0.2201	5.877e-06	0.4688	PCAT5,ANKRD30A	intergenic
rs7072062	10-36414157	10	36414157	T/G	0.2201	5.877e-06	0.4688	PCAT5,ANKRD30A	intergenic
rs7090573	10-36407380	10	36407380	C/T	0.2201	5.877e-06	0.4688	PCAT5,ANKRD30A	intergenic
rs72793329	10-36407806	10	36407806	A/G	0.2201	5.877e-06	0.4688	PCAT5,ANKRD30A	intergenic
rs72793330	10-36407826	10	36407826	A/G	0.2201	5.877e-06	0.4688	PCAT5,ANKRD30A	intergenic
rs72793401	10-36414990	10	36414990	T/A	0.2201	5.877e-06	0.4688	PCAT5,ANKRD30A	intergenic
rs72793402	10-36415193	10	36415193	A/T	0.2201	5.877e-06	0.4688	PCAT5,ANKRD30A	intergenic
rs72795204	10-36415471	10	36415471	A/T	0.2201	5.877e-06	0.4688	PCAT5,ANKRD30A	intergenic
rs77778226	10-36414016	10	36414016	G/A	0.2201	5.877e-06	0.4688	PCAT5,ANKRD30A	intergenic
6-3254769	6-3254769	6	3254769	T/G	0.3038	6.245e-06	2.272	LOC100422781,PSMG4	intergenic
rs11925500	3-3558771	3	3558771	T/C	0.07439	6.724e-06	0.3376	CRBN,LRRN1	intergenic
rs7722148	5-171102163	5	171102163	C/T	0.286	7.425e-06	0.4934	FGF18,SMIM23	intergenic
rs4590382	7-125858717	7	125858717	A/G	0.04581	7.73e-06	0.2626	LOC101928283,GRM8	intergenic
rs16936700	10-36421152	10	36421152	A/G	0.2186	8.851e-06	0.4756	PCAT5,ANKRD30A	intergenic
rs60713555	10-36406164	10	36406164	C/A	0.2178	8.851e-06	0.4756	PCAT5,ANKRD30A	intergenic
rs10128497	10-36412327	10	36412327	C/T	0.2209	8.939e-06	0.4716	PCAT5,ANKRD30A	intergenic
rs12261634	10-36401285	10	36401285	G/A	0.2209	8.939e-06	0.4716	PCAT5,ANKRD30A	intergenic
rs72793396	10-36411644	10	36411644	C/A	0.2209	8.939e-06	0.4716	PCAT5,ANKRD30A	intergenic
rs72795203	10-36415292	10	36415292	G/A	0.2209	8.939e-06	0.4716	PCAT5,ANKRD30A	intergenic
rs11010488	10-36421016	10	36421016	T/C	0.2216	9.235e-06	0.4745	PCAT5,ANKRD30A	intergenic
rs141902594	2-53190100	2	53190100	G/A	0.02147	9.321e-06	0.1687	MIR4431,ASB3	intergenic
rs11010454	10-36400831	10	36400831	C/G	0.2224	9.715e-06	0.4773	PCAT5,ANKRD30A	intergenic
rs11010467	10-36410604-1	10	36410604	G/T	0.2224	9.715e-06	0.4773	PCAT5,ANKRD30A	intergenic
rs11010486	10-36420207	10	36420207	T/C	0.2224	9.715e-06	0.4773	PCAT5,ANKRD30A	intergenic
rs16936701	10-36421285	10	36421285	G/A	0.2224	9.715e-06	0.4773	PCAT5,ANKRD30A	intergenic
rs76150273	10-36416818	10	36416818	G/T	0.2224	9.715e-06	0.4773	PCAT5,ANKRD30A	intergenic
rs12213090	6-63661451	6	63661451	C/A	0.2638	9.836e-06	2.339	KHDRBS2,LGSN	intergenic
14-74614560	14-74614560	14	74614560	T/G	0.4509	9.838e-06	0.5143	LIN52	intronic
rs4778073	15-93582345	15	93582345	C/T	0.08359	1.006e-05	0.3589	CHD2,RGMA	intergenic
rs10827603	10-36415605	10	36415605	G/A	0.2232	1.039e-05	0.4802	PCAT5,ANKRD30A	intergenic
rs10827604	10-36419222	10	36419222	T/C	0.2232	1.039e-05	0.4802	PCAT5,ANKRD30A	intergenic
rs10827605	10-36419237	10	36419237	G/A	0.2232	1.039e-05	0.4802	PCAT5,ANKRD30A	intergenic
rs10827606	10-36419242	10	36419242	T/C	0.2232	1.039e-05	0.4802	PCAT5,ANKRD30A	intergenic
rs11010462	10-36408181	10	36408181	A/G	0.2232	1.039e-05	0.4802	PCAT5,ANKRD30A	intergenic
rs11010464	10-36408558	10	36408558	A/G	0.2232	1.039e-05	0.4802	PCAT5,ANKRD30A	intergenic
rs11010468	10-36410710	10	36410710	T/C	0.2232	1.039e-05	0.4802	PCAT5,ANKRD30A	intergenic
rs11010471	10-36410796	10	36410796	T/C	0.2232	1.039e-05	0.4802	PCAT5,ANKRD30A	intergenic
rs11010480	10-36417319	10	36417319	G/A	0.2232	1.039e-05	0.4802	PCAT5,ANKRD30A	intergenic
rs11010489	10-36421829	10	36421829	C/G	0.2232	1.039e-05	0.4802	PCAT5,ANKRD30A	intergenic
rs113542330	10-36410417	10	36410417	GA/G	0.2232	1.039e-05	0.4802	PCAT5,ANKRD30A	intergenic
rs12261341	10-36425216	10	36425216	C/T	0.2232	1.039e-05	0.4802	PCAT5,ANKRD30A	intergenic
rs12263874	10-36416203	10	36416203	C/T	0.2232	1.039e-05	0.4802	PCAT5,ANKRD30A	intergenic
rs55912864	10-36423233	10	36423233	G/A	0.2232	1.039e-05	0.4802	PCAT5,ANKRD30A	intergenic
rs55982627	10-36410269	10	36410269	G/A	0.2232	1.039e-05	0.4802	PCAT5,ANKRD30A	intergenic
rs67375938	10-36415226	10	36415226	C/T	0.2232	1.039e-05	0.4802	PCAT5,ANKRD30A	intergenic
rs72793391	10-36409900	10	36409900	A/C	0.2232	1.039e-05	0.4802	PCAT5,ANKRD30A	intergenic
2-202738580	2-202738580	2	202738580	A/G	0.1127	1.057e-05	0.4021	CDK15	intronic
rs2000267	13-36098929	13	36098929	A/G	0.3459	1.085e-05	0.5115	NBEA	intronic
rs1985969	14-74422923	14	74422923	C/T	0.3006	1.108e-05	0.5042	COQ6	intronic
13-36097234	13-36097234	13	36097234	C/T	0.3497	1.121e-05	0.511	NBEA	intronic
rs1596776	5-142033695	5	142033695	G/T	0.3313	1.27e-05	0.513	FGF1	intronic
rs11583457	1-234471384	1	234471384	A/G	0.1089	1.271e-05	4.306	SLC35F3,LOC101927765	intergenic
rs34770293	1-234474492	1	234474492	G/GA	0.1089	1.271e-05	4.306	SLC35F3,LOC101927765	intergenic
rs55841164	3-3558768	3	3558768	C/T	0.07899	1.275e-05	0.3542	CRBN,LRRN1	intergenic
rs2991952	1-234473914	1	234473914	T/C	0.1097	1.303e-05	4.343	SLC35F3,LOC101927765	intergenic
rs141481952	1-234463223	1	234463223	TGCCTCCCTCA/T	0.1166	1.328e-05	4.045	SLC35F3,LOC101927765	intergenic
14-74554870	14-74554870	14	74554870	T/A	0.4517	1.346e-05	0.5163	LIN52	intronic
14-74559289	14-74559289	14	74559289	G/T	0.4525	1.366e-05	0.5183	LIN52	intronic
14-74663969	14-74663969	14	74663969	A/G	0.4486	1.378e-05	0.5201	LIN52	intronic
rs12194799	6-63657540	6	63657540	T/G	0.2623	1.38e-05	2.317	KHDRBS2,LGSN	intergenic
rs4327674	6-63649105	6	63649105	C/A	0.2623	1.38e-05	2.317	KHDRBS2,LGSN	intergenic
rs4509102	6-63649217	6	63649217	A/G	0.2623	1.38e-05	2.317	KHDRBS2,LGSN	intergenic
rs12663737	6-63644068	6	63644068	A/G	0.2615	1.387e-05	2.307	KHDRBS2,LGSN	intergenic
rs4285303	6-63652377	6	63652377	C/T	0.2615	1.387e-05	2.307	KHDRBS2,LGSN	intergenic
rs66733397	6-63642888	6	63642888	A/G	0.2615	1.387e-05	2.307	KHDRBS2,LGSN	intergenic
rs141675097	10-15843277	10	15843277	T/C	0.01304	1.389e-05	0.1075	MINDY3	intronic
rs75918013	8-125280707	8	125280707	C/G	0.0138	1.389e-05	0.1075	LOC101927588,TMEM65	intergenic
14-74652542	14-74652542	14	74652542	A/G	0.4578	1.428e-05	0.5204	LIN52	intronic
rs9525190	13-114947929	13	114947929	T/C	0.03374	1.428e-05	0.2332	RASA3,CDC16	intergenic
rs7081486	10-36409042	10	36409042	G/A	0.2209	1.443e-05	0.4843	PCAT5,ANKRD30A	intergenic
rs7081488	10-36409044	10	36409044	G/A	0.2209	1.443e-05	0.4843	PCAT5,ANKRD30A	intergenic
rs12357705	10-36406723	10	36406723	C/T	0.2239	1.52e-05	0.483	PCAT5,ANKRD30A	intergenic
rs9690381	7-125850311	7	125850311	T/C	0.06365	1.616e-05	0.3239	LOC101928283,GRM8	intergenic
rs142479448	11-32350121	11	32350121	T/C	0.02377	1.639e-05	0.1818	SNORA88,WT1	intergenic
rs145880286	15-36592996	15	36592996	T/C	0.0161	1.667e-05	0.131	MIR4510,C15orf41	intergenic
14-74466938	14-74466938	14	74466938	T/C	0.431	1.728e-05	0.5207	ENTPD5	intronic
rs191206371	2-53297353	2	53297353	A/T	0.01994	1.753e-05	0.1675	MIR4431,ASB3	intergenic
14-43381042	14-43381042	14	43381042	CTGGT/C	0.3336	1.854e-05	2.093	LRFN5,FSCB	intergenic
14-43381049	14-43381049	14	43381049	G/GTA	0.3336	1.854e-05	2.093	LRFN5,FSCB	intergenic
14-43382532	14-43382532	14	43382532	G/T	0.3336	1.854e-05	2.093	LRFN5,FSCB	intergenic
14-43379827	14-43379827	14	43379827	G/A	0.3328	1.877e-05	2.085	LRFN5,FSCB	intergenic
14-74552889	14-74552889	14	74552889	G/C	0.4494	1.881e-05	0.5221	LIN52	intronic
14-74592024	14-74592024	14	74592024	A/G	0.4494	1.881e-05	0.5221	LIN52	intronic
14-74612183	14-74612183	14	74612183	T/C	0.4494	1.881e-05	0.5221	LIN52	intronic
14-74646615	14-74646615	14	74646615	A/C	0.4486	1.881e-05	0.5221	LIN52	intronic
14-74649531	14-74649531	14	74649531	C/T	0.4494	1.881e-05	0.5221	LIN52	intronic
14-74650498	14-74650498	14	74650498	C/T	0.4494	1.881e-05	0.5221	LIN52	intronic
10-36437366	10-36437366	10	36437366	C/T	0.2178	1.893e-05	0.4855	PCAT5,ANKRD30A	intergenic
14-74567736	14-74567736	14	74567736	T/C	0.4502	1.907e-05	0.5241	LIN52	intronic
14-74580571	14-74580571	14	74580571	G/A	0.4502	1.907e-05	0.5241	LIN52	intronic
14-74598315	14-74598315	14	74598315	G/A	0.4502	1.907e-05	0.5241	LIN52	intronic
14-74598401	14-74598401	14	74598401	T/G	0.4502	1.907e-05	0.5241	LIN52	intronic
14-74598618	14-74598618	14	74598618	T/C	0.4502	1.907e-05	0.5241	LIN52	intronic
14-74601018	14-74601018	14	74601018	G/C	0.4502	1.907e-05	0.5241	LIN52	intronic
14-74614704	14-74614704	14	74614704	G/T	0.4502	1.907e-05	0.5241	LIN52	intronic
14-74614705	14-74614705	14	74614705	C/T	0.4502	1.907e-05	0.5241	LIN52	intronic
14-74615504	14-74615504	14	74615504	G/T	0.4502	1.907e-05	0.5241	LIN52	intronic
14-74619034	14-74619034	14	74619034	TACTG/T	0.4502	1.907e-05	0.5241	LIN52	intronic
14-74619191	14-74619191	14	74619191	C/T	0.4502	1.907e-05	0.5241	LIN52	intronic
14-74625694	14-74625694	14	74625694	C/T	0.4502	1.907e-05	0.5241	LIN52	intronic
14-74628985	14-74628985	14	74628985	C/T	0.4502	1.907e-05	0.5241	LIN52	intronic
14-74630841	14-74630841	14	74630841	T/C	0.4502	1.907e-05	0.5241	LIN52	intronic
14-74631622	14-74631622	14	74631622	A/C	0.4502	1.907e-05	0.5241	LIN52	intronic
14-74635651	14-74635651	14	74635651	G/A	0.4502	1.907e-05	0.5241	LIN52	intronic
14-74640137	14-74640137	14	74640137	G/A	0.4502	1.907e-05	0.5241	LIN52	intronic
14-74644822	14-74644822	14	74644822	G/A	0.4502	1.907e-05	0.5241	LIN52	intronic
14-74646206	14-74646206	14	74646206	T/C	0.4494	1.907e-05	0.5241	LIN52	intronic
3-70905581	3-70905581	3	70905581	G/A	0.1135	1.925e-05	0.4137	SAMMSON,FOXP1	intergenic
14-74596730	14-74596730	14	74596730	C/T	0.4508	1.945e-05	0.5259	LIN52	intronic
14-74597227	14-74597227	14	74597227	C/T	0.4508	1.945e-05	0.5259	LIN52	intronic
14-74559571	14-74559571	14	74559571	G/C	0.4509	1.956e-05	0.5262	LIN52	intronic
14-74562511	14-74562511	14	74562511	C/T	0.4509	1.956e-05	0.5262	LIN52	intronic
14-74565937	14-74565937	14	74565937	A/T	0.4509	1.956e-05	0.5262	LIN52	intronic
14-74571058	14-74571058	14	74571058	C/G	0.4509	1.956e-05	0.5262	LIN52	intronic
14-74571807	14-74571807	14	74571807	G/C	0.4509	1.956e-05	0.5262	LIN52	intronic
14-74575071	14-74575071	14	74575071	C/T	0.4509	1.956e-05	0.5262	LIN52	intronic
14-74575707	14-74575707	14	74575707	G/A	0.4509	1.956e-05	0.5262	LIN52	intronic
14-74600849	14-74600849	14	74600849	C/G	0.4509	1.956e-05	0.5262	LIN52	intronic
14-74602859	14-74602859	14	74602859	C/T	0.4509	1.956e-05	0.5262	LIN52	intronic
14-74603388	14-74603388	14	74603388	C/T	0.4509	1.956e-05	0.5262	LIN52	intronic
14-74611190	14-74611190	14	74611190	G/T	0.4509	1.956e-05	0.5262	LIN52	intronic
14-74613892	14-74613892	14	74613892	C/T	0.4509	1.956e-05	0.5262	LIN52	intronic
14-74615909	14-74615909	14	74615909	A/T	0.4509	1.956e-05	0.5262	LIN52	intronic
14-74620876	14-74620876	14	74620876	G/C	0.4509	1.956e-05	0.5262	LIN52	intronic
14-74624196	14-74624196	14	74624196	G/T	0.4509	1.956e-05	0.5262	LIN52	intronic
14-74627142	14-74627142	14	74627142	C/T	0.4509	1.956e-05	0.5262	LIN52	intronic
14-74627634	14-74627634	14	74627634	C/T	0.4509	1.956e-05	0.5262	LIN52	intronic
14-74627998	14-74627998	14	74627998	C/T	0.4509	1.956e-05	0.5262	LIN52	intronic
14-74628639	14-74628639	14	74628639	G/C	0.4509	1.956e-05	0.5262	LIN52	intronic
14-74636918	14-74636918	14	74636918	C/G	0.4502	1.956e-05	0.5262	LIN52	intronic
3-70929983	3-70929983	3	70929983	T/C	0.1074	1.998e-05	0.4023	SAMMSON,FOXP1	intergenic
10-36434676	10-36434676	10	36434676	A/G	0.2186	2.001e-05	0.4885	PCAT5,ANKRD30A	intergenic
10-36441886	10-36441886	10	36441886	A/G	0.2186	2.001e-05	0.4885	PCAT5,ANKRD30A	intergenic
10-36442495	10-36442495	10	36442495	C/T	0.2186	2.001e-05	0.4885	PCAT5,ANKRD30A	intergenic
rs12268137	10-36432196	10	36432196	T/C	0.2186	2.001e-05	0.4885	PCAT5,ANKRD30A	intergenic
14-74506095	14-74506095	14	74506095	T/A	0.4601	2.023e-05	0.5265	BBOF1	intronic
14-74553047	14-74553047	14	74553047	G/A	0.4609	2.023e-05	0.5265	LIN52	intronic
rs111379784	7-125913335	7	125913335	C/CCTAA	0.06058	2.051e-05	0.3161	LOC101928283,GRM8	intergenic
rs16871637	7-125902422	7	125902422	A/G	0.06058	2.051e-05	0.3161	LOC101928283,GRM8	intergenic
rs58634389	7-125908696	7	125908696	T/C	0.06058	2.051e-05	0.3161	LOC101928283,GRM8	intergenic
rs59092253	7-125909328	7	125909328	A/T	0.06058	2.051e-05	0.3161	LOC101928283,GRM8	intergenic
rs6959883	7-125901644	7	125901644	T/A	0.06058	2.051e-05	0.3161	LOC101928283,GRM8	intergenic
rs76803001	7-125864524	7	125864524	TTC/T	0.06058	2.051e-05	0.3161	LOC101928283,GRM8	intergenic
rs7776473	7-125903591-1	7	125903591	T/G	0.06068	2.069e-05	0.3167	LOC101928283,GRM8	intergenic
rs10443962	10-36424725	10	36424725	G/A	0.2216	2.126e-05	0.4872	PCAT5,ANKRD30A	intergenic
rs118139038	14-74415553	14	74415553	A/G	0.1741	2.157e-05	0.4664	FAM161B	intronic
rs140583395	2-48557895	2	48557895	C/CTTAAA	0.08282	2.169e-05	5.72	FOXN2	intronic
rs62138815	2-48557871	2	48557871	T/C	0.08282	2.169e-05	5.72	FOXN2	intronic
rs77847480	7-125964765	7	125964765	T/C	0.07439	2.286e-05	0.3563	LOC101928283,GRM8	intergenic
rs79067767	7-125961589	7	125961589	A/G	0.07439	2.286e-05	0.3563	LOC101928283,GRM8	intergenic
rs74366188	3-70928832	3	70928832	T/C	0.102	2.301e-05	0.4022	SAMMSON,FOXP1	intergenic
rs79089273	3-70949060	3	70949060	T/G	0.102	2.301e-05	0.4022	SAMMSON,FOXP1	intergenic
rs56177706	7-125862557	7	125862557	C/G	0.06135	2.32e-05	0.3231	LOC101928283,GRM8	intergenic
rs6943912	7-125859438	7	125859438	C/T	0.06135	2.32e-05	0.3231	LOC101928283,GRM8	intergenic
rs7800803	7-125861055	7	125861055	T/C	0.06135	2.32e-05	0.3231	LOC101928283,GRM8	intergenic
rs7801065	7-125861075	7	125861075	T/G	0.06135	2.32e-05	0.3231	LOC101928283,GRM8	intergenic
rs7801069	7-125861086	7	125861086	A/G	0.06135	2.32e-05	0.3231	LOC101928283,GRM8	intergenic
rs146800451	14-74420620	14	74420620	CAG/C	0.1748	2.326e-05	0.4698	COQ6	intronic
rs59892091	14-74417609	14	74417609	C/T	0.1748	2.326e-05	0.4698	COQ6	intronic
rs76360257	16-57341281	16	57341281	T/G	0.0115	2.419e-05	0.09895	PLLP,CCL22	intergenic
rs78900075	10-36416829	10	36416829	G/A	0.2264	2.421e-05	0.4912	PCAT5,ANKRD30A	intergenic
rs12707056	7-132439699	7	132439699	T/C	0.4325	2.436e-05	1.941	FLJ40288,LOC100506937	intergenic
rs3843999	6-132063764	6	132063764	G/T	0.385	2.481e-05	0.5298	ENPP3	intronic
rs202066518	7-81999856	7	81999856	T/TAAATGGAG	0.01308	2.489e-05	0.09933	CACNA2D1	intronic
rs60224057	19-1887682	19	1887682	G/T	0.09126	2.498e-05	4.953	ABHD17A,ADAT3	intergenic
rs139391273	4-131221981-1	4	131221981	AAAAC/A	0.212	2.512e-05	2.474	LINC02466,LINC02479	intergenic
14-74473825	14-74473825	14	74473825	G/A	0.4348	2.543e-05	0.531	ENTPD5	intronic
14-43389751	14-43389751	14	43389751	C/A	0.3321	2.567e-05	2.076	LRFN5,FSCB	intergenic
rs74297881	6-132073441	6	132073441	A/T	0.3926	2.574e-05	0.5277	ENPP3,MIR548H5	intergenic
10-4392304	10-4392304	10	4392304	G/A	0.03758	2.579e-05	0.2598	LINC00702,LINC00703	intergenic
10-4395682	10-4395682	10	4395682	C/T	0.03758	2.579e-05	0.2598	LINC00702,LINC00703	intergenic
10-4398913	10-4398913	10	4398913	C/T	0.03758	2.579e-05	0.2598	LINC00702,LINC00703	intergenic
10-4399135	10-4399135	10	4399135	C/T	0.03758	2.579e-05	0.2598	LINC00702,LINC00703	intergenic
rs11252479	10-4392931	10	4392931	A/T	0.03758	2.579e-05	0.2598	LINC00702,LINC00703	intergenic
rs11252483	10-4402242	10	4402242	G/A	0.03758	2.579e-05	0.2598	LINC00702,LINC00703	intergenic
rs142512371	3-70933260	3	70933260	T/TG	0.1028	2.62e-05	0.4071	SAMMSON,FOXP1	intergenic
2-55267545	2-55267545	2	55267545	T/C	0.3581	2.647e-05	0.5283	RTN4	intronic
rs6534788	4-131273123	4	131273123	T/G	0.2377	2.65e-05	2.306	LINC02466,LINC02479	intergenic
14-74560326	14-74560326	14	74560326	G/T	0.4517	2.658e-05	0.5282	LIN52	intronic
14-74567367	14-74567367	14	74567367	C/T	0.4517	2.658e-05	0.5282	LIN52	intronic
14-74577697	14-74577697	14	74577697	C/T	0.4517	2.658e-05	0.5282	LIN52	intronic
14-74678680	14-74678680	14	74678680	T/C	0.4525	2.658e-05	0.5282	LIN52,VSX2	intergenic
14-74649955	14-74649955	14	74649955	C/CA	0.4563	2.699e-05	0.5284	LIN52	intronic
rs11651407	17-47629847	17	47629847	C/T	0.3137	2.732e-05	0.521	LOC100288866	ncRNA_intronic
14-74501666	14-74501666	14	74501666	G/A	0.4609	2.736e-05	0.5285	BBOF1	intronic
14-74536988	14-74536988	14	74536988	G/A	0.4609	2.736e-05	0.5285	ALDH6A1	intronic
rs10487438	7-125848326	7	125848326	C/G	0.06212	2.739e-05	0.3302	LOC101928283,GRM8	intergenic
rs112585959	7-125865598	7	125865598	TC/T	0.06212	2.739e-05	0.3302	LOC101928283,GRM8	intergenic
rs113824562	7-125850258	7	125850258	TAGCATGG/T	0.06212	2.739e-05	0.3302	LOC101928283,GRM8	intergenic
rs11972192	7-125861342	7	125861342	T/A	0.06212	2.739e-05	0.3302	LOC101928283,GRM8	intergenic
rs138305640	7-125849245	7	125849245	CTGTATTTCATTGAAT/C	0.06212	2.739e-05	0.3302	LOC101928283,GRM8	intergenic
rs139219171	7-125849432	7	125849432	CCT/C	0.06212	2.739e-05	0.3302	LOC101928283,GRM8	intergenic
rs34854522	7-125853796	7	125853796	C/CTTTG	0.06212	2.739e-05	0.3302	LOC101928283,GRM8	intergenic
rs56004913	7-125857553	7	125857553	C/T	0.06212	2.739e-05	0.3302	LOC101928283,GRM8	intergenic
rs56100834	7-125854265	7	125854265	G/A	0.06212	2.739e-05	0.3302	LOC101928283,GRM8	intergenic
rs56124112	7-125863329	7	125863329	G/A	0.06212	2.739e-05	0.3302	LOC101928283,GRM8	intergenic
rs56361239	7-125855573	7	125855573	G/T	0.06212	2.739e-05	0.3302	LOC101928283,GRM8	intergenic
rs56660943	7-125855767	7	125855767	C/CAGAAAA	0.06212	2.739e-05	0.3302	LOC101928283,GRM8	intergenic
rs58717117	7-125855780	7	125855780	C/T	0.06212	2.739e-05	0.3302	LOC101928283,GRM8	intergenic
rs59979818	7-125862500	7	125862500	T/C	0.06212	2.739e-05	0.3302	LOC101928283,GRM8	intergenic
rs60099197	7-125862125	7	125862125	TC/T	0.06212	2.739e-05	0.3302	LOC101928283,GRM8	intergenic
rs60417337	7-125847234	7	125847234	A/G	0.06212	2.739e-05	0.3302	LOC101928283,GRM8	intergenic
rs60757861	7-125854302	7	125854302	A/T	0.06212	2.739e-05	0.3302	LOC101928283,GRM8	intergenic
rs61637921	7-125857276	7	125857276	A/C	0.06212	2.739e-05	0.3302	LOC101928283,GRM8	intergenic
rs6955675	7-125863999	7	125863999	G/A	0.06212	2.739e-05	0.3302	LOC101928283,GRM8	intergenic
rs6961748	7-125859487	7	125859487	G/A	0.06212	2.739e-05	0.3302	LOC101928283,GRM8	intergenic
rs6963275	7-125860177	7	125860177	A/G	0.06212	2.739e-05	0.3302	LOC101928283,GRM8	intergenic
rs6967225	7-125860362	7	125860362	A/G	0.06212	2.739e-05	0.3302	LOC101928283,GRM8	intergenic
rs6967866	7-125853751	7	125853751	T/A	0.06212	2.739e-05	0.3302	LOC101928283,GRM8	intergenic
rs6972292	7-125861462	7	125861462	G/A	0.06212	2.739e-05	0.3302	LOC101928283,GRM8	intergenic
rs6973244	7-125854549	7	125854549	A/G	0.06212	2.739e-05	0.3302	LOC101928283,GRM8	intergenic
rs6980291	7-125864350	7	125864350	C/T	0.06212	2.739e-05	0.3302	LOC101928283,GRM8	intergenic
rs73437068	7-125845871	7	125845871	T/C	0.06212	2.739e-05	0.3302	LOC101928283,GRM8	intergenic
rs73437070	7-125846221	7	125846221	A/C	0.06212	2.739e-05	0.3302	LOC101928283,GRM8	intergenic
rs73437083	7-125850818	7	125850818	T/C	0.06212	2.739e-05	0.3302	LOC101928283,GRM8	intergenic
rs73437087	7-125850948	7	125850948	A/G	0.06212	2.739e-05	0.3302	LOC101928283,GRM8	intergenic
rs73437094	7-125852249	7	125852249	T/C	0.06212	2.739e-05	0.3302	LOC101928283,GRM8	intergenic
rs73720912	7-125856369	7	125856369	C/T	0.06212	2.739e-05	0.3302	LOC101928283,GRM8	intergenic
rs73720914	7-125856480	7	125856480	A/G	0.06212	2.739e-05	0.3302	LOC101928283,GRM8	intergenic
rs73720915	7-125856561	7	125856561	G/A	0.06212	2.739e-05	0.3302	LOC101928283,GRM8	intergenic
rs73720918	7-125863531	7	125863531	T/C	0.06212	2.739e-05	0.3302	LOC101928283,GRM8	intergenic
rs74425159	7-125865635	7	125865635	T/C	0.06212	2.739e-05	0.3302	LOC101928283,GRM8	intergenic
rs76712527	7-125957195	7	125957195	T/C	0.06212	2.739e-05	0.3302	LOC101928283,GRM8	intergenic
rs7777106	7-125842046	7	125842046	A/T	0.06212	2.739e-05	0.3302	LOC101928283,GRM8	intergenic
rs7781404	7-125865442	7	125865442	C/T	0.06212	2.739e-05	0.3302	LOC101928283,GRM8	intergenic
rs7790496	7-125858976	7	125858976	T/C	0.06212	2.739e-05	0.3302	LOC101928283,GRM8	intergenic
rs7794406	7-125865205	7	125865205	T/C	0.06212	2.739e-05	0.3302	LOC101928283,GRM8	intergenic
rs7798866	7-125865830	7	125865830	G/A	0.06212	2.739e-05	0.3302	LOC101928283,GRM8	intergenic
rs7799419	7-125865972	7	125865972	C/G	0.06212	2.739e-05	0.3302	LOC101928283,GRM8	intergenic
rs7800666	7-125861034	7	125861034	G/A	0.06212	2.739e-05	0.3302	LOC101928283,GRM8	intergenic
rs7805847	7-125862206	7	125862206	C/A	0.06212	2.739e-05	0.3302	LOC101928283,GRM8	intergenic
rs7805905	7-125862004	7	125862004	C/G	0.06212	2.739e-05	0.3302	LOC101928283,GRM8	intergenic
rs78966666	7-125856059	7	125856059	A/AC	0.06212	2.739e-05	0.3302	LOC101928283,GRM8	intergenic
rs79380932	7-125849553	7	125849553	A/AAACT	0.06212	2.739e-05	0.3302	LOC101928283,GRM8	intergenic
rs79935229	7-125859212	7	125859212	G/C	0.06212	2.739e-05	0.3302	LOC101928283,GRM8	intergenic
rs80175237	7-125859166	7	125859166	T/G	0.06212	2.739e-05	0.3302	LOC101928283,GRM8	intergenic
rs80276901	7-125857631	7	125857631	G/T	0.06212	2.739e-05	0.3302	LOC101928283,GRM8	intergenic
rs9690380	7-125850296	7	125850296	T/C	0.06212	2.739e-05	0.3302	LOC101928283,GRM8	intergenic
14-74558467	14-74558467	14	74558467	ACT/A	0.4531	2.745e-05	0.532	LIN52	intronic
14-74521145	14-74521145	14	74521145	G/T	0.4617	2.774e-05	0.5306	BBOF1	intronic
6-3254806	6-3254806	6	3254806	C/T	0.2932	2.816e-05	2.141	LOC100422781,PSMG4	intergenic
6-3254783	6-3254783	6	3254783	A/C	0.2946	2.825e-05	2.144	LOC100422781,PSMG4	intergenic
6-3254710	6-3254710	6	3254710	A/G	0.2938	2.836e-05	2.135	LOC100422781,PSMG4	intergenic
6-3253841	6-3253841	6	3253841	G/C	0.2929	2.859e-05	2.133	LOC100422781,PSMG4	intergenic
rs7005465	8-34524021	8	34524021	T/C	0.3152	2.914e-05	2.079	DUSP26,LINC01288	intergenic
rs11010494	10-36425718	10	36425718	C/A	0.217	2.953e-05	0.4957	PCAT5,ANKRD30A	intergenic
10-36437230	10-36437230	10	36437230	C/A	0.2193	2.967e-05	0.4914	PCAT5,ANKRD30A	intergenic
rs12596078	16-76515824	16	76515824	G/A	0.3727	2.984e-05	1.99	CNTNAP4	intronic
rs9904812	17-41519734	17	41519734	C/T	0.2423	3.008e-05	2.272	ARL4D,MIR2117HG	intergenic
rs12664164	6-63615113	6	63615113	A/G	0.2623	3.02e-05	2.225	KHDRBS2,LGSN	intergenic
rs4388274	6-63632010	6	63632010	C/G	0.2623	3.02e-05	2.225	KHDRBS2,LGSN	intergenic
rs4582357	6-63620040	6	63620040	A/G	0.2623	3.02e-05	2.225	KHDRBS2,LGSN	intergenic
rs4591828	6-63619981	6	63619981	A/C	0.2623	3.02e-05	2.225	KHDRBS2,LGSN	intergenic
rs66465252	6-63625302	6	63625302	T/C	0.2623	3.02e-05	2.225	KHDRBS2,LGSN	intergenic
rs67330511	6-63641723	6	63641723	C/G	0.2623	3.02e-05	2.225	KHDRBS2,LGSN	intergenic
rs68152715	6-63615782	6	63615782	C/T	0.2623	3.02e-05	2.225	KHDRBS2,LGSN	intergenic
rs146232359	12-6144711	12	6144711	C/G	0.0138	3.036e-05	0.1256	VWF	intronic
rs369516115	9-131278799	9	131278799	T/C	0.0138	3.036e-05	0.1256	MIR1268A	ncRNA_intronic
rs10943301	6-63634624	6	63634624	T/C	0.2615	3.057e-05	2.214	KHDRBS2,LGSN	intergenic
rs12215620	6-63623771	6	63623771	A/G	0.2615	3.057e-05	2.214	KHDRBS2,LGSN	intergenic
rs4327672	6-63623567	6	63623567	A/G	0.2615	3.057e-05	2.214	KHDRBS2,LGSN	intergenic
rs4541728	6-63639140	6	63639140	A/C	0.2615	3.057e-05	2.214	KHDRBS2,LGSN	intergenic
rs67676320	6-63615427	6	63615427	A/G	0.2615	3.057e-05	2.214	KHDRBS2,LGSN	intergenic
10-36442795	10-36442795	10	36442795	A/G	0.2201	3.06e-05	0.4944	PCAT5,ANKRD30A	intergenic
rs937276	6-118670051	6	118670051	T/G	0.09509	3.06e-05	0.3935	SLC35F1,CEP85L	intergenic
rs144335470	11-24374704	11	24374704	T/C	0.05521	3.078e-05	15.64	MIR8054,LUZP2	intergenic
rs141971670	1-185671991	1	185671991	T/C	0.02147	3.091e-05	0.1816	LINC01350,HMCN1	intergenic
14-43406552	14-43406552	14	43406552	G/C	0.3459	3.111e-05	2.028	LRFN5,FSCB	intergenic
1-177375226	1-177375226	1	177375226	T/G	0.2998	3.12e-05	0.5185	LINC01645,LINC01741	intergenic
16-76509600	16-76509600	16	76509600	G/A	0.3765	3.193e-05	1.973	CNTNAP4	intronic
rs10827608	10-36427053	10	36427053	T/G	0.2209	3.207e-05	0.4974	PCAT5,ANKRD30A	intergenic
rs117817525	20-1896524	20	1896524	A/C	0.04218	3.237e-05	0.2874	SIRPA	intronic
rs16886351	6-22514008	6	22514008	A/G	0.04218	3.237e-05	0.2874	PRL,HDGFL1	intergenic
rs3025130	7-24297113	7	24297113	G/A	0.04218	3.237e-05	0.2874	STK31,NPY	intergenic
3-171101556	3-171101556	3	171101556	C/T	0.1672	3.258e-05	0.4638	TNIK	intronic
rs67222397	4-131230443	4	131230443	C/G	0.2308	3.261e-05	2.308	LINC02466,LINC02479	intergenic
rs2042705	3-139660269	3	139660269	A/G	0.3206	3.302e-05	2.065	CLSTN2	intronic
rs75451783	7-125865579	7	125865579	C/T	0.06288	3.339e-05	0.3373	LOC101928283,GRM8	intergenic
rs35631428	2-55244438	2	55244438	A/G	0.3505	3.341e-05	0.5296	RTN4	intronic
6-3270006	6-3270006	6	3270006	A/G	0.3221	3.367e-05	2.048	SLC22A23	UTR3
rs13143102	4-131264117	4	131264117	A/G	0.2193	3.388e-05	2.375	LINC02466,LINC02479	intergenic
rs35640254	4-131268129	4	131268129	A/G	0.2193	3.388e-05	2.375	LINC02466,LINC02479	intergenic
14-74686729	14-74686729	14	74686729	T/C	0.3021	3.39e-05	0.521	LIN52,VSX2	intergenic
rs8077984	17-47628363	17	47628363	T/C	0.306	3.39e-05	0.521	LOC100288866	ncRNA_intronic
14-74462204	14-74462204	14	74462204	T/C	0.431	3.395e-05	0.5326	ENTPD5	intronic
rs2310947	4-131255217	4	131255217	G/A	0.2193	3.403e-05	2.363	LINC02466,LINC02479	intergenic
rs36101499	4-131269824	4	131269824	A/G	0.2186	3.403e-05	2.363	LINC02466,LINC02479	intergenic
10-36438339	10-36438339	10	36438339	G/A	0.2216	3.412e-05	0.5004	PCAT5,ANKRD30A	intergenic
rs1761617	6-118678317	6	118678317	G/C	0.09586	3.476e-05	0.3988	SLC35F1,CEP85L	intergenic
rs1761628	6-118674391	6	118674391	T/G	0.09586	3.476e-05	0.3988	SLC35F1,CEP85L	intergenic
rs1761629	6-118674946	6	118674946	C/T	0.09586	3.476e-05	0.3988	SLC35F1,CEP85L	intergenic
rs1761630	6-118675937	6	118675937	C/T	0.09586	3.476e-05	0.3988	SLC35F1,CEP85L	intergenic
rs11099046	4-131255818	4	131255818	G/A	0.3543	3.487e-05	2.005	LINC02466,LINC02479	intergenic
rs1396765	4-131258617	4	131258617	C/T	0.3543	3.487e-05	2.005	LINC02466,LINC02479	intergenic
rs11099044	4-131255742	4	131255742	G/C	0.3535	3.529e-05	1.997	LINC02466,LINC02479	intergenic
rs11099045	4-131255750	4	131255750	G/A	0.3535	3.529e-05	1.997	LINC02466,LINC02479	intergenic
rs28514360	4-131257768	4	131257768	G/A	0.3535	3.529e-05	1.997	LINC02466,LINC02479	intergenic
14-74611271	14-74611271	14	74611271	A/G	0.3497	3.557e-05	0.5342	LIN52	intronic
rs1690671	6-118674983-1	6	118674983	T/C	0.09601	3.558e-05	0.3996	SLC35F1,CEP85L	intergenic
2-55270485	2-55270485	2	55270485	T/G	0.3558	3.625e-05	0.5335	RTN4	intronic
rs453784	13-114928104	13	114928104	A/G	0.03834	3.752e-05	0.2696	RASA3,CDC16	intergenic
rs75141217	6-160759196	6	160759196	A/G	0.03834	3.752e-05	0.2696	SLC22A2,SLC22A3	intergenic
rs9525290	13-114943771	13	114943771	A/C	0.03834	3.752e-05	0.2696	RASA3,CDC16	intergenic
14-74487363	14-74487363	14	74487363	C/T	0.4548	3.778e-05	0.5364	BBOF1	intronic
14-74544178	14-74544178	14	74544178	C/T	0.4586	3.784e-05	0.5345	ALDH6A1	intronic
14-74548514	14-74548514	14	74548514	A/G	0.4586	3.784e-05	0.5345	ALDH6A1	intronic
rs75119451	1-188605890	1	188605890	A/C	0.2527	3.798e-05	0.508	LINC01037,BRINP3	intergenic
rs7729945	5-64479528	5	64479528	A/G	0.2707	3.799e-05	0.5163	ADAMTS6	intronic
rs7250218	19-1884016	19	1884016	C/T	0.09049	3.801e-05	4.903	ABHD17A	intronic
rs8111644	19-1883547	19	1883547	T/C	0.09049	3.801e-05	4.903	ABHD17A	intronic
rs77793403	3-96330940	3	96330940	C/T	0.06672	3.815e-05	0.3509	MIR8060,EPHA6	intergenic
rs78851250	3-96304180	3	96304180	A/G	0.06672	3.815e-05	0.3509	MIR8060,EPHA6	intergenic
14-74521133	14-74521133	14	74521133	G/A	0.4632	3.831e-05	0.5347	BBOF1	intronic
14-74501712	14-74501712	14	74501712	T/C	0.4594	3.833e-05	0.5366	BBOF1	intronic
14-74502877	14-74502877	14	74502877	G/C	0.4594	3.833e-05	0.5366	BBOF1	intronic
14-74507759	14-74507759	14	74507759	G/T	0.4594	3.833e-05	0.5366	BBOF1	intronic
14-74508793	14-74508793	14	74508793	G/A	0.4594	3.833e-05	0.5366	BBOF1	intronic
14-74511878	14-74511878	14	74511878	T/C	0.4594	3.833e-05	0.5366	BBOF1	intronic
14-74529868	14-74529868	14	74529868	C/T	0.4594	3.833e-05	0.5366	ALDH6A1,BBOF1	intronic
rs149690557	3-100258318	3	100258318	C/T	0.02488	3.844e-05	0.2044	TMEM45A	intronic
14-74666824	14-74666824	14	74666824	A/G	0.2546	3.924e-05	0.5137	LIN52	UTR3
14-74538706	14-74538706	14	74538706	A/G	0.4601	3.926e-05	0.5387	ALDH6A1	intronic
14-74549201	14-74549201	14	74549201	C/T	0.4601	3.926e-05	0.5387	ALDH6A1	intronic
6-3255744	6-3255744	6	3255744	A/G	0.2906	3.958e-05	2.105	LOC100422781,PSMG4	intergenic
6-3256135	6-3256135	6	3256135	A/G	0.2906	3.958e-05	2.105	LOC100422781,PSMG4	intergenic
6-3256162	6-3256162	6	3256162	G/A	0.2906	3.958e-05	2.105	LOC100422781,PSMG4	intergenic
6-3256207	6-3256207	6	3256207	C/T	0.2906	3.958e-05	2.105	LOC100422781,PSMG4	intergenic
6-3256212	6-3256212	6	3256212	C/T	0.2906	3.958e-05	2.105	LOC100422781,PSMG4	intergenic
rs1690669	6-118674058	6	118674058	G/A	0.09663	4.03e-05	0.4041	SLC35F1,CEP85L	intergenic
rs149508057	3-132164860	3	132164860	G/A	0.01074	4.115e-05	0.0883	DNAJC13	intronic
rs577382313	3-132140288	3	132140288	TG/T	0.01074	4.115e-05	0.0883	DNAJC13	intronic
rs4793250	17-41518972	17	41518972	A/G	0.2408	4.129e-05	2.25	ARL4D,MIR2117HG	intergenic
rs4704594	5-79132881	5	79132881	C/T	0.1181	4.136e-05	3.52	CMYA5,LINC01455	intergenic
rs112071517	4-170740477	4	170740477	C/G	0.04908	4.169e-05	0.31	HPF1,LINC02275	intergenic
rs56050428	4-170740461	4	170740461	T/C	0.04908	4.169e-05	0.31	HPF1,LINC02275	intergenic
rs56347419	4-170740467	4	170740467	C/T	0.04908	4.169e-05	0.31	HPF1,LINC02275	intergenic
rs117249325	11-32168339	11	32168339	T/C	0.04064	4.182e-05	0.2837	SNORA88,WT1	intergenic
rs10174088	2-140923936	2	140923936	T/C	0.2025	4.214e-05	2.44	YY1P2,LRP1B	intergenic
rs62173197	2-140923809	2	140923809	T/G	0.2025	4.214e-05	2.44	YY1P2,LRP1B	intergenic
rs7592279	2-140927267	2	140927267	A/G	0.2032	4.214e-05	2.44	YY1P2,LRP1B	intergenic
rs884460	2-140926018	2	140926018	C/T	0.2025	4.214e-05	2.44	YY1P2,LRP1B	intergenic
rs184290537	15-24723175	15	24723175	A/C	0.01	4.224e-05	0.08863	PWRN3,PWRN1	intergenic
rs62138810	2-48550578	2	48550578	A/G	0.1035	4.234e-05	4.047	FOXN2	intronic
10-36452904	10-36452904	10	36452904	A/C	0.2178	4.237e-05	0.4988	PCAT5,ANKRD30A	intergenic
rs1506814	16-76511826	16	76511826	G/A	0.3758	4.257e-05	1.965	CNTNAP4	intronic
rs58204533	16-76509319	16	76509319	G/A	0.375	4.3e-05	1.957	CNTNAP4	intronic
rs1614226	6-118667695	6	118667695	A/G	0.09279	4.361e-05	0.3956	SLC35F1,CEP85L	intergenic
rs7009985	8-10452070	8	10452070	T/C	0.4172	4.407e-05	1.908	PRSS55,RP1L1	intergenic
rs4141876	1-116737613	1	116737613	A/G	0.3436	4.414e-05	0.5354	MAB21L3,ATP1A1	intergenic
rs973839	1-116737304	1	116737304	A/G	0.3436	4.414e-05	0.5354	MAB21L3,ATP1A1	intergenic
3-70937811	3-70937811	3	70937811	A/G	0.1035	4.427e-05	0.412	SAMMSON,FOXP1	intergenic
rs1509432	4-131230547	4	131230547	C/T	0.2301	4.447e-05	2.296	LINC02466,LINC02479	intergenic
rs58355256	4-131222650	4	131222650	G/A	0.2301	4.447e-05	2.296	LINC02466,LINC02479	intergenic
rs66541466	4-131217680	4	131217680	C/T	0.2301	4.447e-05	2.296	LINC02466,LINC02479	intergenic
rs66547380	4-131220184	4	131220184	C/T	0.2301	4.447e-05	2.296	LINC02466,LINC02479	intergenic
rs66735672	4-131224817	4	131224817	T/A	0.2301	4.447e-05	2.296	LINC02466,LINC02479	intergenic
rs67921660	4-131223399	4	131223399	C/G	0.2301	4.447e-05	2.296	LINC02466,LINC02479	intergenic
rs72680340	4-131224549	4	131224549	C/A	0.2301	4.447e-05	2.296	LINC02466,LINC02479	intergenic
rs112965033	14-74461117	14	74461117	A/T	0.1702	4.467e-05	0.4777	ENTPD5	intronic
rs113257091	14-74461121	14	74461121	T/C	0.1702	4.467e-05	0.4777	ENTPD5	intronic
rs12646927	4-131226186	4	131226186	C/T	0.2293	4.473e-05	2.285	LINC02466,LINC02479	intergenic
rs12646991	4-131226565	4	131226565	A/T	0.2293	4.473e-05	2.285	LINC02466,LINC02479	intergenic
rs67581973	4-131225479	4	131225479	G/T	0.2293	4.473e-05	2.285	LINC02466,LINC02479	intergenic
1-177370530	1-177370530	1	177370530	C/T	0.2991	4.506e-05	0.5284	LINC01645,LINC01741	intergenic
rs12029229	1-116717051	1	116717051	G/A	0.3804	4.524e-05	0.5384	MAB21L3,ATP1A1	intergenic
16-76501609	16-76501609	16	76501609	C/A	0.3788	4.589e-05	1.941	CNTNAP4	intronic
1-177393841	1-177393841	1	177393841	C/T	0.2814	4.602e-05	0.5224	LINC01645,LINC01741	intergenic
rs73836994	3-70960658	3	70960658	T/C	0.09663	4.636e-05	0.4069	SAMMSON,FOXP1	intergenic
rs74871002	2-178597731	2	178597731	G/A	0.04525	4.637e-05	0.2992	PDE11A	intronic
rs76220256	2-178619657	2	178619657	A/C	0.04525	4.637e-05	0.2992	PDE11A	intronic
6-3271788	6-3271788	6	3271788	C/G	0.3804	4.684e-05	1.94	SLC22A23	UTR3
rs13129167	4-131246076	4	131246076	C/T	0.2178	4.724e-05	2.339	LINC02466,LINC02479	intergenic
rs35223474	4-131245009	4	131245009	T/G	0.2178	4.724e-05	2.339	LINC02466,LINC02479	intergenic
rs35860005	4-131244998	4	131244998	T/A	0.2178	4.724e-05	2.339	LINC02466,LINC02479	intergenic
rs12194613	6-63765435	6	63765435	C/T	0.2638	4.725e-05	2.158	KHDRBS2,LGSN	intergenic
rs4484501	6-63764098	6	63764098	T/A	0.2638	4.725e-05	2.158	KHDRBS2,LGSN	intergenic
rs10196988	2-202740555	2	202740555	A/G	0.1112	4.763e-05	0.4257	CDK15	intronic
rs59098949	1-185650903	1	185650903	G/A	0.03528	4.764e-05	0.2644	LINC01350,HMCN1	intergenic
rs9836640	3-70938174	3	70938174	G/A	0.1043	4.764e-05	0.4169	SAMMSON,FOXP1	intergenic
rs11099047	4-131255942	4	131255942	T/G	0.3528	4.778e-05	1.989	LINC02466,LINC02479	intergenic
rs12506330	4-131255534	4	131255534	A/T	0.3528	4.778e-05	1.989	LINC02466,LINC02479	intergenic
rs1509449	4-131257894	4	131257894	C/T	0.3528	4.778e-05	1.989	LINC02466,LINC02479	intergenic
rs539453333	4-131255789	4	131255789	CA/C	0.3528	4.778e-05	1.989	LINC02466,LINC02479	intergenic
rs6534787	4-131257779	4	131257779	C/T	0.3528	4.778e-05	1.989	LINC02466,LINC02479	intergenic
rs2310945	4-131255267	4	131255267	C/A	0.3512	4.849e-05	1.973	LINC02466,LINC02479	intergenic
rs756312	4-131256468	4	131256468	T/A	0.3512	4.849e-05	1.973	LINC02466,LINC02479	intergenic
rs756313	4-131256829	4	131256829	T/C	0.3512	4.849e-05	1.973	LINC02466,LINC02479	intergenic
rs1743261	6-118671393	6	118671393	T/C	0.09356	4.884e-05	0.401	SLC35F1,CEP85L	intergenic
rs12200939	6-63608387	6	63608387	C/T	0.2876	4.957e-05	2.115	KHDRBS2,LGSN	intergenic
rs10806046	6-63611296	6	63611296	C/T	0.286	5.005e-05	2.097	KHDRBS2,LGSN	intergenic
rs4129837	6-63610209	6	63610209	G/A	0.286	5.005e-05	2.097	KHDRBS2,LGSN	intergenic
rs4887961	16-78410928	16	78410928	C/T	0.1933	5.096e-05	2.44	WWOX	intronic
rs145826937	14-74450764	14	74450764	C/CTT	0.1741	5.114e-05	0.4807	ENTPD5	intronic
rs3850251	6-132063846	6	132063846	T/A	0.3934	5.116e-05	0.5419	ENPP3	intronic
rs5880077	6-132063842	6	132063842	T/TA	0.3934	5.116e-05	0.5419	ENPP3	intronic
rs7759504	6-132066501	6	132066501	T/C	0.3934	5.116e-05	0.5419	ENPP3	intronic
rs78367736	6-132069140	6	132069140	T/C	0.3934	5.116e-05	0.5419	ENPP3	downstream
rs2072502	2-202741277	2	202741277	G/C	0.112	5.235e-05	0.4304	CDK15	intronic
rs56394601	1-99398994	1	99398994	A/G	0.02224	5.25e-05	0.1958	PLPPR5	intronic
rs3844001	6-132070881	6	132070881	T/C	0.3942	5.253e-05	0.5441	ENPP3,MIR548H5	intergenic
rs953304	3-70928138	3	70928138	G/C	0.1051	5.258e-05	0.4218	SAMMSON,FOXP1	intergenic
14-74528288	14-74528288	14	74528288	CAA/C	0.4609	5.271e-05	0.5408	ALDH6A1,BBOF1	intronic
14-74530714	14-74530714	14	74530714	T/A	0.4609	5.271e-05	0.5408	ALDH6A1,BBOF1	intronic
14-74550908	14-74550908	14	74550908	A/T	0.4609	5.271e-05	0.5408	ALDH6A1	intronic
4-189003208	4-189003208	4	189003208	T/C	0.47	5.313e-05	0.5406	ZFP42,TRIML2	intergenic
14-74533796	14-74533796	14	74533796	G/A	0.4617	5.336e-05	0.5428	ALDH6A1	intronic
6-3254717	6-3254717	6	3254717	T/C	0.29	5.361e-05	2.089	LOC100422781,PSMG4	intergenic
rs35707381	13-114939756	13	114939756	A/G	0.03911	5.38e-05	0.2796	RASA3,CDC16	intergenic
6-3250856	6-3250856	6	3250856	T/C	0.2891	5.394e-05	2.086	LOC100422781,PSMG4	intergenic
6-3254658	6-3254658	6	3254658	A/G	0.2891	5.394e-05	2.086	LOC100422781,PSMG4	intergenic
2-55270629	2-55270629	2	55270629	C/T	0.3589	5.396e-05	0.5427	RTN4	intronic
4-189003182	4-189003182	4	189003182	T/C	0.4709	5.399e-05	0.5429	ZFP42,TRIML2	intergenic
4-189003196	4-189003196	4	189003196	G/A	0.4709	5.399e-05	0.5429	ZFP42,TRIML2	intergenic
6-3253091	6-3253091	6	3253091	C/T	0.2899	5.405e-05	2.095	LOC100422781,PSMG4	intergenic
6-3253935	6-3253935	6	3253935	G/C	0.2899	5.405e-05	2.095	LOC100422781,PSMG4	intergenic
6-3255870	6-3255870	6	3255870	C/T	0.2899	5.405e-05	2.095	LOC100422781,PSMG4	intergenic
6-3255906	6-3255906	6	3255906	T/C	0.2899	5.405e-05	2.095	LOC100422781,PSMG4	intergenic
6-3256095	6-3256095	6	3256095	T/A	0.2899	5.405e-05	2.095	LOC100422781,PSMG4	intergenic
6-3256708	6-3256708	6	3256708	C/G	0.2899	5.405e-05	2.095	LOC100422781,PSMG4	intergenic
6-3258126	6-3258126	6	3258126	T/G	0.2899	5.405e-05	2.095	LOC100422781,PSMG4	intergenic
6-3258307	6-3258307	6	3258307	GTTTTC/G	0.2899	5.405e-05	2.095	PSMG4	upstream
6-3258408	6-3258408	6	3258408	GGGATGATT/G	0.2899	5.405e-05	2.095	PSMG4	upstream
6-3258760	6-3258760	6	3258760	G/A	0.2899	5.405e-05	2.095	PSMG4	upstream
rs11871859	17-47629397	17	47629397	C/A	0.3129	5.418e-05	0.5308	LOC100288866	ncRNA_intronic
14-74546006	14-74546006	14	74546006	A/G	0.4624	5.461e-05	0.5449	ALDH6A1	intronic
10-4786297	10-4786297	10	4786297	C/T	0.4946	5.483e-05	1.861	LINC00704,AKR1E2	intergenic
rs10959114	9-10464917	9	10464917	C/A	0.01304	5.489e-05	0.1189	PTPRD	intronic
rs142190761	7-157723791	7	157723791	C/G	0.01227	5.489e-05	0.1189	PTPRN2	intronic
rs144057926	12-6111268	12	6111268	G/C	0.01227	5.489e-05	0.1189	VWF	intronic
rs183372806	8-3290525	8	3290525	C/G	0.01227	5.489e-05	0.1189	CSMD1	intronic
rs191871772	3-140674602	3	140674602	G/A	0.01227	5.489e-05	0.1189	SLC25A36	intronic
10-4790557	10-4790557	10	4790557	C/T	0.4939	5.518e-05	1.854	LINC00704,AKR1E2	intergenic
8-72456571	8-72456571	8	72456571	C/T	0.4716	5.523e-05	1.854	EYA1,MSC	intergenic
rs1690670	6-118674096	6	118674096	A/G	0.09433	5.597e-05	0.4064	SLC35F1,CEP85L	intergenic
rs1743246	6-118678824	6	118678824	G/A	0.09433	5.597e-05	0.4064	SLC35F1,CEP85L	intergenic
rs4946338	6-118679178	6	118679178	G/A	0.09433	5.597e-05	0.4064	SLC35F1,CEP85L	intergenic
rs62310941	4-131278956	4	131278956	G/A	0.2393	5.695e-05	2.228	LINC02466,LINC02479	intergenic
rs6944235	7-125859649	7	125859649	C/T	0.06135	5.708e-05	0.3442	LOC101928283,GRM8	intergenic
rs73720913	7-125856420	7	125856420	A/C	0.06135	5.708e-05	0.3442	LOC101928283,GRM8	intergenic
rs7790514	7-125859005	7	125859005	T/C	0.06135	5.708e-05	0.3442	LOC101928283,GRM8	intergenic
rs7793784	7-125864751	7	125864751	T/C	0.06135	5.708e-05	0.3442	LOC101928283,GRM8	intergenic
rs1506812	16-76507956	16	76507956	C/A	0.3735	5.82e-05	1.942	CNTNAP4	intronic
rs138729012	13-66051743	13	66051743	G/A	0.01917	5.827e-05	0.1813	LINC00355,LINC01052	intergenic
rs145006691	19-1877016	19	1877016	T/TCTTG	0.08896	5.83e-05	4.803	ABHD17A	UTR3
1-177389767	1-177389767	1	177389767	T/G	0.2922	5.882e-05	0.5332	LINC01645,LINC01741	intergenic
1-177391843	1-177391843	1	177391843	C/CTT	0.2922	5.882e-05	0.5332	LINC01645,LINC01741	intergenic
1-177399920	1-177399920	1	177399920	G/C	0.2922	5.882e-05	0.5332	LINC01645,LINC01741	intergenic
rs2135618	16-76517486	16	76517486	T/C	0.3727	5.886e-05	1.934	CNTNAP4	intronic
rs113608839	4-170742438	4	170742438	TGAA/T	0.04692	5.949e-05	0.3091	HPF1,LINC02275	intergenic
rs11621118	14-74460126	14	74460126	T/C	0.2937	5.962e-05	0.5308	ENTPD5	intronic
rs2074932	14-74441684	14	74441684	A/G	0.2937	5.962e-05	0.5308	ENTPD5	exonic
rs3742815	14-74431191	14	74431191	G/A	0.2937	5.962e-05	0.5308	ENTPD5	UTR3
rs758240	14-74441345-1	14	74441345	T/G	0.2937	5.962e-05	0.5308	ENTPD5	intronic
rs78262610	8-47322514	8	47322514	A/G	0.1143	5.98e-05	3.462	NONE,ASNSP1	intergenic
rs58093682	19-1858281	19	1858281	A/G	0.09509	6.018e-05	4.276	KLF16	intronic
rs77749220	19-1857730	19	1857730	A/G	0.09509	6.018e-05	4.276	KLF16	intronic
4-46964648	4-46964648	4	46964648	A/G	0.4133	6.032e-05	0.5479	GABRA4	intronic
rs1160535	1-116730093	1	116730093	T/C	0.3719	6.034e-05	0.5448	MAB21L3,ATP1A1	intergenic
18-71365907	18-71365907	18	71365907	G/A	0.191	6.062e-05	0.4911	LOC100505817,FBXO15	intergenic
rs12447770	16-76485630	16	76485630	G/A	0.3781	6.079e-05	1.933	CNTNAP4	intronic
rs116380266	19-9385241	19	9385241	A/C	0.02761	6.091e-05	0.2313	OR7E24,ZNF699	intergenic
rs149417944	19-9382653	19	9382653	G/A	0.02761	6.091e-05	0.2313	OR7E24,ZNF699	intergenic
1-177367593	1-177367593	1	177367593	T/G	0.2968	6.131e-05	0.5333	LINC01645,LINC01741	intergenic
1-177368854	1-177368854	1	177368854	C/G	0.2968	6.131e-05	0.5333	LINC01645,LINC01741	intergenic
rs117795421	2-112388467	2	112388467	T/C	0.01457	6.133e-05	0.1437	MIR4435-2HG,ANAPC1	intergenic
rs186669456	13-65756168	13	65756168	A/T	0.01457	6.133e-05	0.1437	LINC00355,LINC01052	intergenic
rs61678651	2-169520849	2	169520849	C/T	0.01457	6.133e-05	0.1437	CERS6	intronic
rs77612356	2-169519377	2	169519377	G/A	0.01457	6.133e-05	0.1437	CERS6	intronic
rs984030	4-131236649	4	131236649	C/T	0.2278	6.165e-05	2.262	LINC02466,LINC02479	intergenic
6-3260093	6-3260093	6	3260093	G/A	0.319	6.202e-05	2.014	PSMG4	intronic
rs7655432	4-131249396	4	131249396	A/G	0.2761	6.216e-05	2.098	LINC02466,LINC02479	intergenic
rs13119876	4-131236362	4	131236362	A/G	0.227	6.224e-05	2.25	LINC02466,LINC02479	intergenic
rs67539765	4-131214560	4	131214560	A/G	0.227	6.224e-05	2.25	LINC02466,LINC02479	intergenic
14-43409682	14-43409682	14	43409682	C/T	0.3198	6.246e-05	2.005	LRFN5,FSCB	intergenic
6-3270105	6-3270105	6	3270105	C/T	0.3183	6.246e-05	2.005	SLC22A23	UTR3
rs984449	8-136209871	8	136209871	A/G	0.421	6.271e-05	0.5457	LOC101927845,LINC01591	intergenic
rs10923983	1-116720654	1	116720654	C/G	0.3788	6.309e-05	0.5461	MAB21L3,ATP1A1	intergenic
rs10923984	1-116720910	1	116720910	T/C	0.3788	6.309e-05	0.5461	MAB21L3,ATP1A1	intergenic
1-177379533-1	1-177379533-1	1	177379533	G/A	0.2975	6.383e-05	0.5359	LINC01645,LINC01741	intergenic
1-177386423	1-177386423	1	177386423	T/C	0.2975	6.383e-05	0.5359	LINC01645,LINC01741	intergenic
rs12451794	17-41527732	17	41527732	G/A	0.2446	6.39e-05	2.198	MIR2117HG	ncRNA_intronic
rs71784953	6-63771148	6	63771148	C/CTGTGG	0.263	6.396e-05	2.148	KHDRBS2,LGSN	intergenic
rs769173	6-63779027	6	63779027	A/T	0.2623	6.42e-05	2.138	KHDRBS2,LGSN	intergenic
rs10798234	1-188568940	1	188568940	G/T	0.2462	6.426e-05	0.5213	LINC01037,BRINP3	intergenic
rs28687434	1-188611255	1	188611255	G/T	0.2462	6.426e-05	0.5213	LINC01037,BRINP3	intergenic
rs138484247	6-63771157	6	63771157	ATAT/A	0.2619	6.446e-05	2.133	KHDRBS2,LGSN	intergenic
rs10029274	4-131251751	4	131251751	G/A	0.3505	6.516e-05	1.965	LINC02466,LINC02479	intergenic
rs10683209	4-131250153	4	131250153	CCTT/C	0.3505	6.516e-05	1.965	LINC02466,LINC02479	intergenic
rs1113109	4-131257236	4	131257236	T/C	0.3505	6.516e-05	1.965	LINC02466,LINC02479	intergenic
rs2310944	4-131255317	4	131255317	T/A	0.3505	6.516e-05	1.965	LINC02466,LINC02479	intergenic
rs2310946	4-131255262	4	131255262	A/C	0.3505	6.516e-05	1.965	LINC02466,LINC02479	intergenic
rs2310948	4-131255168	4	131255168	T/A	0.3505	6.516e-05	1.965	LINC02466,LINC02479	intergenic
rs2871637	4-131255310	4	131255310	C/T	0.3505	6.516e-05	1.965	LINC02466,LINC02479	intergenic
rs4476615	4-131255125	4	131255125	A/G	0.3505	6.516e-05	1.965	LINC02466,LINC02479	intergenic
rs6534782	4-131254295	4	131254295	C/T	0.3505	6.516e-05	1.965	LINC02466,LINC02479	intergenic
rs6534783	4-131257484	4	131257484	A/G	0.3505	6.516e-05	1.965	LINC02466,LINC02479	intergenic
rs7655342	4-131249601	4	131249601	G/A	0.3505	6.516e-05	1.965	LINC02466,LINC02479	intergenic
rs7661002	4-131249872	4	131249872	A/G	0.3505	6.516e-05	1.965	LINC02466,LINC02479	intergenic
rs7688496	4-131254621	4	131254621	T/C	0.3505	6.516e-05	1.965	LINC02466,LINC02479	intergenic
rs1113108	4-131257023	4	131257023	A/G	0.3497	6.536e-05	1.957	LINC02466,LINC02479	intergenic
rs7680204	4-131249605	4	131249605	C/T	0.3497	6.536e-05	1.957	LINC02466,LINC02479	intergenic
rs7680226	4-131249636-1	4	131249636	G/T	0.3497	6.536e-05	1.957	LINC02466,LINC02479	intergenic
rs7688530	4-131254719	4	131254719	C/A	0.3497	6.536e-05	1.957	LINC02466,LINC02479	intergenic
rs957840	4-131251998	4	131251998	A/C	0.3497	6.536e-05	1.957	LINC02466,LINC02479	intergenic
rs12641557	4-131248813	4	131248813	T/C	0.2163	6.589e-05	2.315	LINC02466,LINC02479	intergenic
6-3260555	6-3260555	6	3260555	T/A	0.3233	6.611e-05	1.997	PSMG4	intronic
rs76845699	21-30880678	21	30880678	C/T	0.04448	6.631e-05	0.2964	BACH1-IT3,GRIK1	intergenic
rs10014117	4-131254880	4	131254880	A/T	0.3489	6.632e-05	1.949	LINC02466,LINC02479	intergenic
rs12641553	4-131248797	4	131248797	A/C	0.3489	6.632e-05	1.949	LINC02466,LINC02479	intergenic
rs13152715	4-131245959	4	131245959	T/C	0.3489	6.632e-05	1.949	LINC02466,LINC02479	intergenic
rs2175125	4-131248403	4	131248403	T/G	0.3489	6.632e-05	1.949	LINC02466,LINC02479	intergenic
rs4505838	4-131248739	4	131248739	C/T	0.3489	6.632e-05	1.949	LINC02466,LINC02479	intergenic
rs6534786	4-131257588	4	131257588	C/T	0.3489	6.632e-05	1.949	LINC02466,LINC02479	intergenic
rs7681568	4-131246221	4	131246221	T/C	0.3489	6.632e-05	1.949	LINC02466,LINC02479	intergenic
rs9996743	4-131247892	4	131247892	T/C	0.3489	6.632e-05	1.949	LINC02466,LINC02479	intergenic
rs4941813	13-36095732	13	36095732	G/C	0.3259	6.659e-05	0.5375	NBEA	intronic
rs150033550	10-36451174	10	36451174	A/G	0.2201	6.716e-05	0.5078	PCAT5,ANKRD30A	intergenic
rs145868857	3-70936182	3	70936182	T/TTTG	0.102	6.776e-05	0.4196	SAMMSON,FOXP1	intergenic
rs12214691	6-63601561	6	63601561	A/T	0.2853	6.785e-05	2.087	KHDRBS2,LGSN	intergenic
rs12723085	1-169657055	1	169657055	G/T	0.3252	6.795e-05	1.983	SELP,SELL	intergenic
rs9362652	6-64971994	6	64971994	G/A	0.286	6.87e-05	0.5302	EYS	intronic
rs117956616	2-50503954	2	50503954	C/G	0.03681	6.887e-05	0.2748	NRXN1	intronic
rs17415416	14-33067358	14	33067358	T/C	0.03681	6.887e-05	0.2748	AKAP6	intronic
rs4672005	2-55246551	2	55246551	T/C	0.3551	6.926e-05	0.5434	RTN4	intronic
10-36449334	10-36449334	10	36449334	T/C	0.2209	6.952e-05	0.5109	PCAT5,ANKRD30A	intergenic
10-36449884	10-36449884	10	36449884	T/G	0.2209	6.952e-05	0.5109	PCAT5,ANKRD30A	intergenic
4-170733214	4-170733214	4	170733214	C/T	0.05061	7.008e-05	0.3265	HPF1,LINC02275	intergenic
4-170733215	4-170733215	4	170733215	A/T	0.05061	7.008e-05	0.3265	HPF1,LINC02275	intergenic
4-170742366	4-170742366	4	170742366	G/A	0.05061	7.008e-05	0.3265	HPF1,LINC02275	intergenic
4-170753953	4-170753953	4	170753953	T/C	0.05061	7.008e-05	0.3265	HPF1,LINC02275	intergenic
4-170754412	4-170754412	4	170754412	G/A	0.05061	7.008e-05	0.3265	HPF1,LINC02275	intergenic
4-170757025	4-170757025	4	170757025	T/G	0.05061	7.008e-05	0.3265	HPF1,LINC02275	intergenic
4-170758372	4-170758372	4	170758372	G/A	0.05061	7.008e-05	0.3265	HPF1,LINC02275	intergenic
rs6824832	4-170744772	4	170744772	C/T	0.05061	7.008e-05	0.3265	HPF1,LINC02275	intergenic
rs9312457	4-170743941	4	170743941	T/C	0.05061	7.008e-05	0.3265	HPF1,LINC02275	intergenic
14-74685613	14-74685613	14	74685613	C/T	0.4502	7.017e-05	0.5464	LIN52,VSX2	intergenic
rs76472171	6-132072951	6	132072951	A/G	0.3949	7.114e-05	0.5463	ENPP3,MIR548H5	intergenic
14-74478438	14-74478438	14	74478438	T/C	0.454	7.119e-05	0.5467	ENTPD5	intronic
14-74476399	14-74476399	14	74476399	C/T	0.4548	7.196e-05	0.5488	ENTPD5	intronic
14-74479217	14-74479217	14	74479217	C/T	0.4548	7.196e-05	0.5488	ENTPD5	intronic
14-74480802	14-74480802	14	74480802	A/G	0.4548	7.196e-05	0.5488	ENTPD5	intronic
14-74480824	14-74480824	14	74480824	T/A	0.4548	7.196e-05	0.5488	ENTPD5	intronic
14-74489735	14-74489735	14	74489735	G/A	0.4548	7.196e-05	0.5488	BBOF1	exonic
14-74491065	14-74491065	14	74491065	G/A	0.4548	7.196e-05	0.5488	BBOF1	intronic
15-38514995-1	15-38514995-1	15	38514995	T/TTTA	0.2662	7.198e-05	0.5196	LINC01852,SPRED1	intergenic
rs2617853	5-82429811	5	82429811	A/G	0.08282	7.216e-05	0.396	XRCC4	intronic
rs78525734	5-82396896	5	82396896	T/C	0.08282	7.216e-05	0.396	XRCC4	intronic
rs7986252	13-105256209	13	105256209	A/G	0.04678	7.293e-05	0.3165	LINC01309,DAOA-AS1	intergenic
4-189002546	4-189002546	4	189002546	G/A	0.4678	7.295e-05	0.547	ZFP42,TRIML2	intergenic
rs4414903	4-178470496	4	178470496	C/G	0.4663	7.295e-05	0.547	AGA,LINC01098	intergenic
rs114005132	19-9399678	19	9399678	G/A	0.02607	7.317e-05	0.2214	OR7E24,ZNF699	intergenic
rs115128989	19-9400424	19	9400424	A/G	0.02607	7.317e-05	0.2214	OR7E24,ZNF699	intergenic
rs58775578	19-9410991	19	9410991	T/C	0.02607	7.317e-05	0.2214	ZNF699	intronic
rs73504747	19-9414188	19	9414188	C/T	0.02607	7.317e-05	0.2214	ZNF699	intronic
rs73504749	19-9414218	19	9414218	A/C	0.02607	7.317e-05	0.2214	ZNF699	intronic
rs73504751	19-9414962	19	9414962	G/C	0.02607	7.317e-05	0.2214	ZNF699	intronic
rs73504753	19-9415146	19	9415146	C/T	0.02607	7.317e-05	0.2214	ZNF699	intronic
rs77483160	19-9411943	19	9411943	C/A	0.02607	7.317e-05	0.2214	ZNF699	intronic
14-74476552	14-74476552	14	74476552	T/C	0.4555	7.351e-05	0.5509	ENTPD5	intronic
14-74476934	14-74476934	14	74476934	C/G	0.4555	7.351e-05	0.5509	ENTPD5	intronic
14-74481979	14-74481979	14	74481979	G/A	0.4555	7.351e-05	0.5509	ENTPD5	intronic
6-3251311	6-3251311	6	3251311	C/A	0.2876	7.384e-05	2.068	LOC100422781,PSMG4	intergenic
6-3255857	6-3255857	6	3255857	T/C	0.2876	7.384e-05	2.068	LOC100422781,PSMG4	intergenic
3-70935961	3-70935961	3	70935961	T/C	0.1028	7.386e-05	0.4247	SAMMSON,FOXP1	intergenic
rs12528346	6-134234304	6	134234304	A/G	0.102	7.386e-05	0.4247	TCF21,TBPL1	intergenic
6-3253951	6-3253951	6	3253951	A/C	0.2868	7.389e-05	2.059	LOC100422781,PSMG4	intergenic
6-3254080	6-3254080	6	3254080	A/AG	0.2868	7.389e-05	2.059	LOC100422781,PSMG4	intergenic
6-3255787	6-3255787	6	3255787	T/C	0.2868	7.389e-05	2.059	LOC100422781,PSMG4	intergenic
6-3257747	6-3257747	6	3257747	A/T	0.2868	7.389e-05	2.059	LOC100422781,PSMG4	intergenic
rs6737178	2-202823169	2	202823169	G/T	0.3942	7.395e-05	0.5508	CDK15,FZD7	intergenic
rs76517619	3-96347632	3	96347632	T/C	0.06595	7.418e-05	0.365	MIR8060,EPHA6	intergenic
8-72447172	8-72447172	8	72447172	T/C	0.4701	7.422e-05	1.84	EYA1,MSC	intergenic
rs76289678	3-106072188	3	106072188	T/C	0.06135	7.44e-05	8.494	CBLB,LINC00882	intergenic
rs143844167	14-74455772	14	74455772	A/G	0.1725	7.464e-05	0.4883	ENTPD5	intronic
rs147326645	14-74447785	14	74447785	C/G	0.1725	7.464e-05	0.4883	ENTPD5	intronic
6-3252135	6-3252135	6	3252135	C/A	0.286	7.49e-05	2.05	LOC100422781,PSMG4	intergenic
6-3253109	6-3253109	6	3253109	A/G	0.286	7.49e-05	2.05	LOC100422781,PSMG4	intergenic
6-3253932	6-3253932	6	3253932	T/G	0.286	7.49e-05	2.05	LOC100422781,PSMG4	intergenic
6-3254905	6-3254905	6	3254905	G/A	0.286	7.49e-05	2.05	LOC100422781,PSMG4	intergenic
6-3255327	6-3255327	6	3255327	G/A	0.286	7.49e-05	2.05	LOC100422781,PSMG4	intergenic
6-3255885	6-3255885	6	3255885	G/C	0.286	7.49e-05	2.05	LOC100422781,PSMG4	intergenic
6-3256103	6-3256103	6	3256103	GT/G	0.286	7.49e-05	2.05	LOC100422781,PSMG4	intergenic
6-3256108	6-3256108	6	3256108	G/C	0.286	7.49e-05	2.05	LOC100422781,PSMG4	intergenic
6-3256895	6-3256895	6	3256895	A/G	0.286	7.49e-05	2.05	LOC100422781,PSMG4	intergenic
6-3257044	6-3257044	6	3257044	T/C	0.286	7.49e-05	2.05	LOC100422781,PSMG4	intergenic
rs10841287	12-19779793	12	19779793	C/T	0.3129	7.494e-05	0.5383	AEBP2,LINC02398	intergenic
rs111965561	19-9397100	19	9397100	A/G	0.03144	7.513e-05	0.2516	OR7E24,ZNF699	intergenic
10-4791718	10-4791718	10	4791718	C/T	0.4923	7.527e-05	1.84	LINC00704,AKR1E2	intergenic
10-4792356	10-4792356	10	4792356	T/C	0.4923	7.527e-05	1.84	LINC00704,AKR1E2	intergenic
4-46961617-1	4-46961617-1	4	46961617	T/G	0.414	7.527e-05	0.5471	GABRA4	intronic
14-26188132	14-26188132	14	26188132	C/T	0.4831	7.587e-05	0.5492	STXBP6,NOVA1	intergenic
rs428414	13-114933575	13	114933575	A/T	0.03988	7.609e-05	0.2895	RASA3,CDC16	intergenic
rs9525292	13-114944741	13	114944741	T/C	0.03911	7.609e-05	0.2895	RASA3,CDC16	intergenic
rs2044291	2-55247954	2	55247954	G/A	0.3612	7.677e-05	0.5496	RTN4	intronic
rs58378737	8-3545748	8	3545748	C/G	0.1856	7.696e-05	0.4964	CSMD1	intronic
rs77913641	3-141639737	3	141639737	G/C	0.07285	7.763e-05	0.3763	ATP1B3	intronic
14-26277377	14-26277377	14	26277377	C/T	0.4931	7.864e-05	0.551	STXBP6,NOVA1	intergenic
rs8065707	17-13874380	17	13874380	G/A	0.1189	7.887e-05	0.4459	HS3ST3A1,CDRT15P1	intergenic
rs8070582	17-13874979	17	13874979	A/C	0.1189	7.887e-05	0.4459	HS3ST3A1,CDRT15P1	intergenic
rs7682893	4-131276784	4	131276784	A/G	0.2377	7.889e-05	2.207	LINC02466,LINC02479	intergenic
rs7687633	4-131277053	4	131277053	T/C	0.2377	7.889e-05	2.207	LINC02466,LINC02479	intergenic
rs12598325	16-76515989	16	76515989	T/C	0.3719	7.912e-05	1.926	CNTNAP4	intronic
rs118113209	14-74432158	14	74432158	A/G	0.1733	7.968e-05	0.4919	ENTPD5	UTR3
rs142489916	14-74456266	14	74456266	T/G	0.1733	7.968e-05	0.4919	ENTPD5	intronic
rs143998887	14-74451938	14	74451938	G/A	0.1733	7.968e-05	0.4919	ENTPD5	intronic
rs145747095	14-74426375	14	74426375	T/C	0.1733	7.968e-05	0.4919	COQ6,ENTPD5	intronic
rs17094448	14-74440119	14	74440119	G/A	0.1733	7.968e-05	0.4919	ENTPD5	intronic
rs58199545	14-74452495	14	74452495	C/G	0.1733	7.968e-05	0.4919	ENTPD5	intronic
rs74492048	14-74439895	14	74439895	T/C	0.1733	7.968e-05	0.4919	ENTPD5	intronic
rs77321049	14-74455219	14	74455219	C/G	0.1733	7.968e-05	0.4919	ENTPD5	intronic
rs80083802	14-74456996	14	74456996	G/C	0.1733	7.968e-05	0.4919	ENTPD5	intronic
rs80298117	14-74447383	14	74447383	C/G	0.1733	7.968e-05	0.4919	ENTPD5	intronic
rs77439282	4-115031209	4	115031209	T/C	0.06288	7.997e-05	0.3515	ARSJ,UGT8	intergenic
6-3258022	6-3258022	6	3258022	G/C	0.2914	8.012e-05	2.041	LOC100422781,PSMG4	intergenic
rs9307625	4-131242827	4	131242827	G/A	0.2914	8.012e-05	2.041	LINC02466,LINC02479	intergenic
rs1018341	3-70918294	3	70918294	T/G	0.1104	8.139e-05	0.4383	SAMMSON,FOXP1	intergenic
2-49558827	2-49558827	2	49558827	G/A	0.3696	8.167e-05	0.5503	FSHR,NRXN1	intergenic
rs16846760	1-200446986	1	200446986	A/G	0.3167	8.259e-05	0.5432	ZNF281,KIF14	intergenic
rs57765583	1-200445203	1	200445203	C/T	0.3167	8.259e-05	0.5432	ZNF281,KIF14	intergenic
rs61824954	1-200449490	1	200449490	G/A	0.3167	8.259e-05	0.5432	ZNF281,KIF14	intergenic
rs62050081	16-76485650	16	76485650	T/G	0.3765	8.262e-05	1.918	CNTNAP4	intronic
rs12308927	12-119891606	12	119891606	A/G	0.1764	8.29e-05	2.538	CCDC60	intronic
rs4903165	14-74451599	14	74451599	C/T	0.2922	8.312e-05	0.5384	ENTPD5	intronic
rs4146036	4-131250944	4	131250944	C/T	0.3436	8.389e-05	1.952	LINC02466,LINC02479	intergenic
rs7509224	20-4293058	20	4293058	T/C	0.37	8.406e-05	1.9	ADRA1D,PRNP	intergenic
rs55990232	20-2158789	20	2158789	A/G	0.1465	8.44e-05	0.4679	STK35,LOC388780	intergenic
6-3260441	6-3260441	6	3260441	C/CTT	0.3167	8.445e-05	1.989	PSMG4	intronic
6-3261220	6-3261220	6	3261220	T/C	0.3167	8.445e-05	1.989	PSMG4	intronic
6-3262008	6-3262008	6	3262008	T/C	0.3167	8.445e-05	1.989	PSMG4	intronic
6-3264502	6-3264502	6	3264502	G/C	0.3167	8.445e-05	1.989	PSMG4	exonic
6-3264527	6-3264527	6	3264527	T/C	0.3167	8.445e-05	1.989	PSMG4	exonic
6-3264671	6-3264671	6	3264671	T/C	0.3175	8.445e-05	1.989	PSMG4	intronic
6-3265382	6-3265382	6	3265382	A/G	0.3167	8.445e-05	1.989	PSMG4	intronic
14-43422908	14-43422908	14	43422908	G/A	0.319	8.471e-05	1.997	LRFN5,FSCB	intergenic
6-3267246	6-3267246	6	3267246	T/C	0.3175	8.471e-05	1.997	PSMG4	intronic
rs35916879	4-131232223	4	131232223	C/G	0.2255	8.519e-05	2.228	LINC02466,LINC02479	intergenic
rs7691850	4-131235710	4	131235710	T/G	0.2255	8.519e-05	2.228	LINC02466,LINC02479	intergenic
6-3260990	6-3260990	6	3260990	A/T	0.316	8.522e-05	1.98	PSMG4	intronic
6-3261979	6-3261979	6	3261979	G/A	0.316	8.522e-05	1.98	PSMG4	intronic
6-3261984	6-3261984	6	3261984	G/C	0.316	8.522e-05	1.98	PSMG4	intronic
6-3263287	6-3263287	6	3263287	A/C	0.316	8.522e-05	1.98	PSMG4	intronic
6-3263382	6-3263382	6	3263382	TG/T	0.316	8.522e-05	1.98	PSMG4	intronic
6-3264487	6-3264487	6	3264487	T/C	0.316	8.522e-05	1.98	PSMG4	exonic
6-3265875	6-3265875	6	3265875	C/T	0.316	8.522e-05	1.98	PSMG4	intronic
6-3267615	6-3267615	6	3267615	C/G	0.316	8.522e-05	1.98	PSMG4	intronic
6-3267618	6-3267618	6	3267618	T/C	0.316	8.522e-05	1.98	PSMG4	intronic
rs1022079	4-131238094	4	131238094	A/C	0.2262	8.536e-05	2.239	LINC02466,LINC02479	intergenic
rs13117122	4-131239286	4	131239286	C/T	0.2262	8.536e-05	2.239	LINC02466,LINC02479	intergenic
rs35553410	4-131237381	4	131237381	C/T	0.2262	8.536e-05	2.239	LINC02466,LINC02479	intergenic
rs76331548	4-131227708	4	131227708	T/TTTAC	0.2262	8.536e-05	2.239	LINC02466,LINC02479	intergenic
rs74362369	7-4388430	7	4388430	A/G	0.04141	8.571e-05	NA	SDK1,FOXK1	intergenic
rs12567721	1-200447874	1	200447874	C/G	0.3175	8.582e-05	0.5457	ZNF281,KIF14	intergenic
rs3922560	1-200444823	1	200444823	C/G	0.3175	8.582e-05	0.5457	ZNF281,KIF14	intergenic
rs141106511	14-29764527	14	29764527	A/G	0.02224	8.621e-05	0.21	LINC01551,PRKD1	intergenic
rs145791324	10-125638605	10	125638605	T/C	0.02377	8.621e-05	0.21	CPXM2	intronic
rs146743595	14-29765965	14	29765965	C/G	0.02224	8.621e-05	0.21	LINC01551,PRKD1	intergenic
rs540722958	13-65580884	13	65580884	A/T	0.02224	8.621e-05	0.21	LINC00355,LINC01052	intergenic
rs10203659	2-152951587	2	152951587	G/A	0.2722	8.656e-05	2.061	CACNB4	intronic
rs10930923	2-152948619	2	152948619	C/T	0.2722	8.656e-05	2.061	CACNB4	intronic
rs12213052	6-63722673	6	63722673	A/G	0.2753	8.656e-05	2.061	KHDRBS2,LGSN	intergenic
rs7419567	2-152948146	2	152948146	C/T	0.2722	8.656e-05	2.061	CACNB4	intronic
rs11218549	11-122076374	11	122076374	T/C	0.2446	8.713e-05	0.5261	MIR100HG	ncRNA_intronic
rs1334815	1-234470304	1	234470304	C/A	0.112	8.743e-05	3.375	SLC35F3,LOC101927765	intergenic
1-177375883	1-177375883	1	177375883	T/C	0.2983	8.764e-05	0.5384	LINC01645,LINC01741	intergenic
1-177376249	1-177376249	1	177376249	A/G	0.2983	8.764e-05	0.5384	LINC01645,LINC01741	intergenic
rs1013721	5-9088165	5	9088165	T/G	0.03528	8.768e-05	0.2694	SEMA5A	intronic
rs11954325	5-9088874	5	9088874	T/G	0.03528	8.768e-05	0.2694	SEMA5A	intronic
rs111567022	17-41529155	17	41529155	G/C	0.2423	8.786e-05	2.166	MIR2117HG	downstream
rs74350221	20-2158671	20	2158671	G/A	0.1472	8.837e-05	0.4719	STK35,LOC388780	intergenic
rs193289709	3-141661745	3	141661745	C/G	0.08138	8.847e-05	0.3912	ATP1B3,TFDP2	intergenic
rs7675441	4-131252751	4	131252751	T/A	0.3482	8.847e-05	1.941	LINC02466,LINC02479	intergenic
rs145284737	19-1895974	19	1895974	A/G	0.09279	8.881e-05	4.15	ABHD17A,ADAT3	intergenic
rs17417259	2-55045017	2	55045017	G/A	0.09202	8.881e-05	4.15	EML6	intronic
rs10132807	14-74473353	14	74473353	A/G	0.3773	8.899e-05	0.5529	ENTPD5	intronic
rs4903169	14-74472848	14	74472848	C/A	0.3773	8.899e-05	0.5529	ENTPD5	intronic
rs59124364	7-7553808	7	7553808	A/AG	0.1802	8.921e-05	0.4947	COL28A1	intronic
rs202002725	4-115094708	4	115094708	T/TG	0.06365	8.958e-05	0.3586	ARSJ,UGT8	intergenic
rs12079114	1-188597187	1	188597187	T/C	0.2469	8.991e-05	0.5241	LINC01037,BRINP3	intergenic
rs12122174	1-188582611	1	188582611	T/C	0.2469	8.991e-05	0.5241	LINC01037,BRINP3	intergenic
rs12123025	1-188582961	1	188582961	A/C	0.2469	8.991e-05	0.5241	LINC01037,BRINP3	intergenic
rs12744408	1-188570290	1	188570290	T/G	0.2469	8.991e-05	0.5241	LINC01037,BRINP3	intergenic
rs1902887	1-188583685	1	188583685	G/A	0.2469	8.991e-05	0.5241	LINC01037,BRINP3	intergenic
rs2199027	1-188603426	1	188603426	T/C	0.2469	8.991e-05	0.5241	LINC01037,BRINP3	intergenic
rs28571855	1-188589387	1	188589387	C/T	0.2469	8.991e-05	0.5241	LINC01037,BRINP3	intergenic
rs28627260	1-188591055	1	188591055	T/C	0.2469	8.991e-05	0.5241	LINC01037,BRINP3	intergenic
rs28658304	1-188565245	1	188565245	G/A	0.2469	8.991e-05	0.5241	LINC01037,BRINP3	intergenic
rs28699972	1-188598034	1	188598034	T/C	0.2469	8.991e-05	0.5241	LINC01037,BRINP3	intergenic
rs28810104	1-188577125	1	188577125	C/T	0.2469	8.991e-05	0.5241	LINC01037,BRINP3	intergenic
rs28831780	1-188578411	1	188578411	T/C	0.2469	8.991e-05	0.5241	LINC01037,BRINP3	intergenic
rs28834147	1-188584101	1	188584101	G/A	0.2469	8.991e-05	0.5241	LINC01037,BRINP3	intergenic
rs7530166	1-188602793	1	188602793	A/T	0.2469	8.991e-05	0.5241	LINC01037,BRINP3	intergenic
2-225354713	2-225354713	2	225354713	G/A	0.3834	9.047e-05	1.887	CUL3	intronic
2-225373666	2-225373666	2	225373666	A/G	0.3833	9.061e-05	1.886	CUL3	intronic
rs13440434	9-132914006	9	132914006	G/A	0.1066	9.157e-05	3.621	LOC401554,NCS1	intergenic
rs2208363	1-116718023	1	116718023	G/A	0.3857	9.263e-05	0.5542	MAB21L3,ATP1A1	intergenic
rs28411952	1-188561533	1	188561533	A/C	0.2477	9.286e-05	0.527	LINC01037,BRINP3	intergenic
rs142198102	1-185713025	1	185713025	A/G	0.02761	9.307e-05	0.2437	HMCN1	intronic
rs144653050	19-9393888	19	9393888	C/T	0.02914	9.307e-05	0.2437	OR7E24,ZNF699	intergenic
rs150943960	15-95394759	15	95394759	A/G	0.02761	9.307e-05	0.2437	MCTP2,LOC440311	intergenic
rs16979238	19-9372586	19	9372586	C/T	0.02914	9.307e-05	0.2437	OR7E24,ZNF699	intergenic
rs10174838	2-55241216	2	55241216	T/A	0.3497	9.344e-05	0.5518	RTN4	intronic
rs6755468	2-55240026	2	55240026	C/A	0.3528	9.376e-05	0.5488	RTN4	intronic
rs10452621	6-132085401	6	132085401	T/C	0.388	9.409e-05	0.5531	ENPP3,MIR548H5	intergenic
rs34978165	16-9264356	16	9264356	TC/T	0.3919	9.409e-05	0.5531	C16orf72,LINC02177	intergenic
rs11971297	7-7539233	7	7539233	A/G	0.181	9.483e-05	0.4982	COL28A1	intronic
rs80014938	7-7537106	7	7537106	C/T	0.181	9.483e-05	0.4982	COL28A1	intronic
rs573620299	19-9370211	19	9370211	C/G	0.02919	9.491e-05	0.2442	OR7E24,ZNF699	intergenic
rs7463975	8-23024046	8	23024046	T/G	0.1235	9.493e-05	0.4516	TNFRSF10D,TNFRSF10A	intergenic
14-74687496	14-74687496	14	74687496	T/A	0.4471	9.544e-05	0.5525	LIN52,VSX2	intergenic
rs11075237	16-9266300	16	9266300	C/A	0.3888	9.569e-05	0.5565	C16orf72,LINC02177	intergenic
18-71362370	18-71362370	18	71362370	G/A	0.191	9.615e-05	0.5055	LOC100505817,FBXO15	intergenic
rs2834903	21-36688770	21	36688770	C/T	0.06825	9.633e-05	6.274	RUNX1,LOC100506403	intergenic
rs149622289	6-63781274	6	63781274	AATGGT/A	0.2646	9.708e-05	2.085	KHDRBS2,LGSN	intergenic
rs149485	5-142954968	5	142954968	G/T	0.3267	9.762e-05	0.5472	NR3C1,MIR5197	intergenic
rs8058540	16-78414406	16	78414406	C/G	0.1902	9.765e-05	2.385	WWOX	intronic
6-3254897-1	6-3254897-1	6	3254897	C/G	0.2878	9.799e-05	2.044	LOC100422781,PSMG4	intergenic
rs59770543	13-114953633	13	114953633	T/C	0.03758	9.811e-05	0.2853	RASA3,CDC16	intergenic
rs73570900	13-114952180	13	114952180	C/T	0.03758	9.811e-05	0.2853	RASA3,CDC16	intergenic
rs9590396	13-114950079	13	114950079	A/G	0.03758	9.811e-05	0.2853	RASA3,CDC16	intergenic
rs9590397	13-114950113	13	114950113	C/T	0.03758	9.811e-05	0.2853	RASA3,CDC16	intergenic
18-73785072	18-73785072	18	73785072	G/A	0.0115	9.816e-05	0.1105	LINC01898,LOC339298	intergenic
rs117688714	10-96643477	10	96643477	G/A	0.01074	9.816e-05	0.1105	CYP2C19,CYP2C9	intergenic
rs138754704	15-98719054	15	98719054	G/A	0.01074	9.816e-05	0.1105	LINC01582,LINC02351	intergenic
rs139118059	1-115447490	1	115447490	C/T	0.01074	9.816e-05	0.1105	SYCP1	intronic
rs141997545	10-96672510	10	96672510	G/C	0.01074	9.816e-05	0.1105	CYP2C19,CYP2C9	intergenic
rs146945994	1-115417575	1	115417575	T/C	0.01074	9.816e-05	0.1105	SYCP1	intronic
rs148424590	2-124543326	2	124543326	T/G	0.01074	9.816e-05	0.1105	LINC01826,CNTNAP5	intergenic
rs149711820	16-79290524	16	79290524	T/C	0.0115	9.816e-05	0.1105	WWOX,MAF	intergenic
rs150672453	1-115544495	1	115544495	G/A	0.01074	9.816e-05	0.1105	SYCP1,TSHB	intergenic
rs150787528	1-115422513	1	115422513	T/C	0.01074	9.816e-05	0.1105	SYCP1	intronic
rs192464846	1-115462309	1	115462309	A/G	0.01074	9.816e-05	0.1105	SYCP1	intronic
rs533196600	1-115599714	1	115599714	C/CAG	0.01074	9.816e-05	0.1105	TSPAN2	intronic
2-55209177	2-55209177	2	55209177	G/A	0.3543	9.837e-05	0.5535	RTN4	intronic
rs12477711	2-55245177	2	55245177	C/T	0.3574	9.847e-05	0.5504	RTN4	intronic
rs12021736	1-185613982	1	185613982	C/T	0.02071	9.902e-05	0.1965	LINC01350,HMCN1	intergenic
rs12030093	1-185611827	1	185611827	T/C	0.02071	9.902e-05	0.1965	LINC01350,HMCN1	intergenic
rs145085977	2-141675265	2	141675265	T/A	0.01994	9.902e-05	0.1965	LRP1B	intronic
rs146511215	6-73378805	6	73378805	A/G	0.01994	9.902e-05	0.1965	KCNQ5-IT1	ncRNA_intronic
rs58949229	4-60080402	4	60080402	G/A	0.01994	9.902e-05	0.1965	LINC02429,MIR548AG1	intergenic
rs77209258	12-53273781	12	53273781	CT/C	0.01994	9.902e-05	0.1965	KRT78,KRT8	intergenic
rs79289610	6-137548767	6	137548767	C/G	0.02071	9.902e-05	0.1965	IFNGR1,OLIG3	intergenic
rs79919980	6-73353920	6	73353920	T/C	0.01994	9.902e-05	0.1965	KCNQ5-IT1	ncRNA_intronic
rs117370663	11-32111885	11	32111885	C/T	0.04448	9.969e-05	0.3144	RCN1	upstream
6-3251749	6-3251749	6	3251749	T/C	0.2853	0.0001005	2.041	LOC100422781,PSMG4	intergenic
rs1895674	8-72443246	8	72443246	G/T	0.4678	0.0001011	1.82	EYA1,MSC	intergenic
2-6779270	2-6779270	2	6779270	G/C	0.4755	0.0001012	0.5534	LINC01246,MIR7515HG	intergenic
rs75754154	14-74473578	14	74473578	A/C	0.1817	0.0001013	0.4973	ENTPD5	intronic
4-188990809	4-188990809	4	188990809	CT/C	0.4716	0.0001015	0.5555	ZFP42,TRIML2	intergenic
rs1885075	14-26222886	14	26222886	T/G	0.4877	0.0001027	1.819	STXBP6,NOVA1	intergenic
5-65423585	5-65423585	5	65423585	C/T	0.1081	0.0001029	0.4367	ERBIN,SREK1	intergenic
rs13256716	8-23007021	8	23007021	A/G	0.1097	0.0001029	0.4367	TNFRSF10D	intronic
22-20770968	22-20770968	22	20770968	T/C	0.4962	0.0001035	0.5531	ZNF74,SCARF2	intergenic
rs117289334	3-18794358	3	18794358	G/A	0.1235	0.0001038	0.4561	SATB1-AS1,KCNH8	intergenic
4-46899621	4-46899621	4	46899621	T/C	0.3298	0.0001041	0.5521	COX7B2	intronic
2-6784176	2-6784176	2	6784176	G/A	0.477	0.0001047	0.5577	LINC01246,MIR7515HG	intergenic
rs9624335	22-24184328	22	24184328	T/C	0.07285	0.0001048	0.3892	DERL3,SLC2A11	intergenic
rs57283749	4-189011929	4	189011929	T/C	0.5	0.0001052	1.802	TRIML2	downstream
7-137817409	7-137817409	7	137817409	G/T	0.1917	0.0001057	0.5077	MIR4468,TRIM24	intergenic
rs2143115	1-41080265	1	41080265	G/A	0.4869	0.0001061	0.5575	ZNF684,RIMS3	intergenic
3-139516804	3-139516804	3	139516804	T/G	0.4049	0.0001068	0.5585	NMNAT3,CLSTN2	intergenic
rs28451255	3-70937965	3	70937965	G/C	0.1319	0.0001074	0.4626	SAMMSON,FOXP1	intergenic
rs11921923	3-139495230	3	139495230	G/C	0.3098	0.0001077	0.5486	NMNAT3,CLSTN2	intergenic
16-76501542	16-76501542	16	76501542	A/G	0.3673	0.0001087	1.888	CNTNAP4	intronic
rs6043851	20-16263600	20	16263600	T/G	0.3666	0.0001087	1.888	KIF16B	intronic
3-171101552	3-171101552	3	171101552	G/A	0.1741	0.0001091	0.4962	TNIK	intronic
rs72607787	7-132439483-1	7	132439483	T/C	0.2094	0.0001095	2.283	FLJ40288,LOC100506937	intergenic
rs117101936	7-150359841	7	150359841	C/T	0.01764	0.0001098	0.1807	GIMAP6,GIMAP2	intergenic
rs11787820	9-22362476	9	22362476	G/A	0.01764	0.0001098	0.1807	CDKN2B-AS1,DMRTA1	intergenic
rs142302602	11-57303535	11	57303535	A/C	0.01764	0.0001098	0.1807	TIMM10,SMTNL1	intergenic
rs145177944	6-53314476	6	53314476	T/A	0.01764	0.0001098	0.1807	ELOVL5,GCLC	intergenic
rs146448832	8-104779154	8	104779154	C/T	0.01764	0.0001098	0.1807	RIMS2	intronic
rs181582598	8-104806383	8	104806383	A/C	0.01764	0.0001098	0.1807	RIMS2	intronic
rs185349205	8-104806384	8	104806384	G/A	0.01764	0.0001098	0.1807	RIMS2	intronic
rs550534776	7-70559802	7	70559802	A/C	0.01764	0.0001098	0.1807	AUTS2,GALNT17	intergenic
rs561735625	7-70589076	7	70589076	G/A	0.01764	0.0001098	0.1807	AUTS2,GALNT17	intergenic
rs6911602	6-132088762	6	132088762	A/G	0.4109	0.0001102	0.5576	ENPP3,MIR548H5	intergenic
4-46960007	4-46960007	4	46960007	T/A	0.4126	0.0001108	0.5581	GABRA4	intronic
rs146036203	18-51499864	18	51499864	T/C	0.03067	0.0001109	0.2633	LINC01919,MBD2	intergenic
rs59429148	14-74467250	14	74467250	A/G	0.1833	0.0001119	0.5043	ENTPD5	intronic
rs73301485	14-74468643	14	74468643	C/T	0.1833	0.0001119	0.5043	ENTPD5	intronic
rs73301500	14-74473413	14	74473413	C/T	0.1833	0.0001119	0.5043	ENTPD5	intronic
rs8019192	14-74471267	14	74471267	C/T	0.1833	0.0001119	0.5043	ENTPD5	intronic
rs75443642	16-66291388	16	66291388	C/T	0.05828	0.000112	8.02	LINC00922,CDH5	intergenic
rs12653975	5-1124046	5	1124046	C/T	0.2239	0.0001126	0.5231	SLC12A7,CTD-3080P12.3	intergenic
rs4975614	5-1124560	5	1124560	A/G	0.2239	0.0001126	0.5231	SLC12A7,CTD-3080P12.3	intergenic
rs76811567	17-13868894	17	13868894	A/G	0.1089	0.000113	0.4416	HS3ST3A1,CDRT15P1	intergenic
rs77105166	17-13868176	17	13868176	T/C	0.1089	0.000113	0.4416	HS3ST3A1,CDRT15P1	intergenic
rs9744031	15-76028059	15	76028059	A/G	0.07592	0.000113	5.106	DNM1P35	ncRNA_intronic
rs67998001	2-228514255-1	2	228514255	C/T	0.3164	0.0001134	0.5499	C2orf83,SLC19A3	intergenic
rs189312792	1-115505618	1	115505618	A/C	0.01304	0.0001135	0.1388	SYCP1	intronic
rs200358660	14-77074676	14	77074676	T/TA	0.01304	0.0001135	0.1388	ESRRB,VASH1	intergenic
rs370537200	9-25068066	9	25068066	C/T	0.01304	0.0001135	0.1388	IZUMO3,TUSC1	intergenic
rs76318919	11-61104463	11	61104463	T/C	0.01304	0.0001135	0.1388	TKFC	intronic
rs12436732	14-93621420	14	93621420	G/A	0.02607	0.0001139	0.2347	ITPK1,MOAP1	intergenic
rs151085613	14-93620136	14	93620136	G/T	0.02607	0.0001139	0.2347	ITPK1,MOAP1	intergenic
rs4905055	14-93621636	14	93621636	C/T	0.02607	0.0001139	0.2347	ITPK1,MOAP1	intergenic
rs4905057	14-93621950	14	93621950	T/C	0.02607	0.0001139	0.2347	ITPK1,MOAP1	intergenic
rs6918661	6-73432240	6	73432240	G/A	0.02531	0.0001139	0.2347	KCNQ5	intronic
rs7259459	19-9410473	19	9410473	T/C	0.02684	0.0001139	0.2347	ZNF699	intronic
rs76734905	17-54778671	17	54778671	A/G	0.02684	0.0001139	0.2347	NOG,C17orf67	intergenic
rs58102735	14-74467531	14	74467531	A/G	0.1836	0.0001143	0.5054	ENTPD5	intronic
6-3264288	6-3264288	6	3264288	A/T	0.3144	0.0001145	1.963	PSMG4	intronic
6-3265090	6-3265090	6	3265090	T/C	0.3144	0.0001145	1.963	PSMG4	intronic
6-3265363	6-3265363	6	3265363	T/C	0.3144	0.0001145	1.963	PSMG4	intronic
6-3265410	6-3265410	6	3265410	G/A	0.3144	0.0001145	1.963	PSMG4	intronic
6-3265785	6-3265785	6	3265785	A/G	0.3144	0.0001145	1.963	PSMG4	intronic
6-3265889	6-3265889	6	3265889	GC/G	0.3144	0.0001145	1.963	PSMG4	intronic
6-3266038	6-3266038	6	3266038	G/A	0.3144	0.0001145	1.963	PSMG4	intronic
6-3266143	6-3266143	6	3266143	G/A	0.3144	0.0001145	1.963	PSMG4	intronic
6-3266388	6-3266388	6	3266388	C/T	0.3144	0.0001145	1.963	PSMG4	intronic
6-3266438	6-3266438	6	3266438	C/A	0.3144	0.0001145	1.963	PSMG4	intronic
6-3266449	6-3266449	6	3266449	G/T	0.3144	0.0001145	1.963	PSMG4	intronic
6-3266460	6-3266460	6	3266460	C/T	0.3144	0.0001145	1.963	PSMG4	intronic
6-3266684	6-3266684	6	3266684	T/C	0.3144	0.0001145	1.963	PSMG4	intronic
6-3266832	6-3266832	6	3266832	C/G	0.3144	0.0001145	1.963	PSMG4	intronic
6-3266838	6-3266838	6	3266838	G/A	0.3144	0.0001145	1.963	PSMG4	intronic
6-3266870	6-3266870	6	3266870	A/G	0.3144	0.0001145	1.963	PSMG4	intronic
6-3266908	6-3266908	6	3266908	G/A	0.3144	0.0001145	1.963	PSMG4	intronic
6-3266915	6-3266915	6	3266915	A/C	0.3144	0.0001145	1.963	PSMG4	intronic
6-3267020	6-3267020	6	3267020	C/T	0.3144	0.0001145	1.963	PSMG4	intronic
6-3268242	6-3268242	6	3268242	G/A	0.3144	0.0001145	1.963	PSMG4	UTR3
6-3268779	6-3268779	6	3268779	C/G	0.3144	0.0001145	1.963	PSMG4,SLC22A23	downstream
6-3268796	6-3268796	6	3268796	C/T	0.3144	0.0001145	1.963	PSMG4,SLC22A23	downstream
6-3269409	6-3269409	6	3269409	G/GC	0.3152	0.0001145	1.963	SLC22A23	UTR3
6-3260761	6-3260761	6	3260761	T/C	0.3152	0.0001146	1.972	PSMG4	intronic
6-3261463	6-3261463	6	3261463	T/TTG	0.3152	0.0001146	1.972	PSMG4	intronic
6-3261875	6-3261875	6	3261875	G/A	0.3152	0.0001146	1.972	PSMG4	intronic
6-3262267	6-3262267	6	3262267	C/T	0.3152	0.0001146	1.972	PSMG4	intronic
6-3262415	6-3262415	6	3262415	C/T	0.3152	0.0001146	1.972	PSMG4	intronic
6-3262501	6-3262501	6	3262501	G/A	0.3152	0.0001146	1.972	PSMG4	intronic
6-3262523	6-3262523	6	3262523	A/G	0.3152	0.0001146	1.972	PSMG4	intronic
6-3262542	6-3262542	6	3262542	A/T	0.3152	0.0001146	1.972	PSMG4	intronic
6-3262755	6-3262755	6	3262755	T/C	0.3152	0.0001146	1.972	PSMG4	intronic
6-3262811	6-3262811	6	3262811	C/G	0.3152	0.0001146	1.972	PSMG4	intronic
6-3263188	6-3263188	6	3263188	C/G	0.3152	0.0001146	1.972	PSMG4	intronic
6-3263730	6-3263730	6	3263730	A/G	0.3152	0.0001146	1.972	PSMG4	intronic
6-3263830	6-3263830	6	3263830	C/T	0.3152	0.0001146	1.972	PSMG4	intronic
6-3264101	6-3264101	6	3264101	A/G	0.3152	0.0001146	1.972	PSMG4	intronic
6-3264582	6-3264582	6	3264582	G/A	0.3152	0.0001146	1.972	PSMG4	intronic
6-3265000	6-3265000	6	3265000	C/T	0.3152	0.0001146	1.972	PSMG4	intronic
6-3265422	6-3265422	6	3265422	G/A	0.3152	0.0001146	1.972	PSMG4	intronic
6-3265426	6-3265426	6	3265426	A/C	0.3152	0.0001146	1.972	PSMG4	intronic
6-3265439	6-3265439	6	3265439	G/T	0.3152	0.0001146	1.972	PSMG4	intronic
6-3266263	6-3266263	6	3266263	T/C	0.3152	0.0001146	1.972	PSMG4	intronic
6-3266282	6-3266282	6	3266282	T/C	0.3152	0.0001146	1.972	PSMG4	intronic
6-3266759	6-3266759	6	3266759	G/A	0.3152	0.0001146	1.972	PSMG4	intronic
6-3267536	6-3267536	6	3267536	G/A	0.3152	0.0001146	1.972	PSMG4	intronic
6-3267557	6-3267557	6	3267557	C/G	0.3152	0.0001146	1.972	PSMG4	intronic
6-3268483	6-3268483	6	3268483	C/T	0.3152	0.0001146	1.972	PSMG4,SLC22A23	downstream
6-3268577	6-3268577	6	3268577	C/G	0.3152	0.0001146	1.972	PSMG4,SLC22A23	downstream
6-3268641	6-3268641	6	3268641	T/C	0.3152	0.0001146	1.972	PSMG4,SLC22A23	downstream
6-3269147	6-3269147	6	3269147	G/A	0.3152	0.0001146	1.972	PSMG4,SLC22A23	downstream
6-3269894	6-3269894	6	3269894	C/CAG	0.3152	0.0001146	1.972	SLC22A23	UTR3
6-3270121	6-3270121	6	3270121	T/C	0.3152	0.0001146	1.972	SLC22A23	UTR3
rs146855605	18-20525420	18	20525420	T/A	0.04985	0.0001146	13.77	RBBP8	intronic
6-3265518	6-3265518	6	3265518	A/ATATT	0.3137	0.0001157	1.955	PSMG4	intronic
rs146332604	1-33353134	1	33353134	C/A	0.0161	0.0001159	0.1618	HPCA	intronic
rs149289096	9-25268860	9	25268860	C/T	0.01534	0.0001159	0.1618	IZUMO3,TUSC1	intergenic
rs150074472	6-135255430	6	135255430	T/C	0.01534	0.0001159	0.1618	ALDH8A1	intronic
rs185948318	13-65856912	13	65856912	C/T	0.01534	0.0001159	0.1618	LINC00355,LINC01052	intergenic
rs369151520	15-22459076	15	22459076	T/C	0.0161	0.0001159	0.1618	IGHV1OR15-1,IGHV1OR15-3	intergenic
rs529842440	15-56401656	15	56401656	C/T	0.01534	0.0001159	0.1618	RFX7	intronic
rs16846759	1-200446885	1	200446885	T/C	0.3183	0.0001161	0.5482	ZNF281,KIF14	intergenic
rs34441513	1-200446692	1	200446692	G/A	0.3183	0.0001161	0.5482	ZNF281,KIF14	intergenic
rs12212178	6-63592331	6	63592331	T/G	0.2738	0.0001162	2.042	KHDRBS2,LGSN	intergenic
rs8011639	14-74570209	14	74570209	C/T	0.2535	0.0001162	0.5357	LIN52	intronic
rs12448168	16-64900651	16	64900651	T/C	0.1434	0.0001163	2.776	NONE,CDH11	intergenic
rs12270702	11-14655417	11	14655417	A/G	0.08282	0.0001166	0.4041	PSMA1	intronic
rs2731866	5-82547566	5	82547566	A/G	0.08129	0.0001166	0.4041	XRCC4	intronic
rs11736008	4-46736853	4	46736853	T/A	0.2937	0.0001174	2.006	COX7B2	UTR3
7-137831948	7-137831948	7	137831948	A/G	0.1956	0.0001176	0.5098	MIR4468,TRIM24	intergenic
rs6726158	2-55239202-1	2	55239202	T/G	0.3495	0.0001183	0.5532	RTN4	intronic
10-4788008	10-4788008	10	4788008	C/CT	0.4771	0.0001187	1.816	LINC00704,AKR1E2	intergenic
rs12113118	7-137817501	7	137817501	T/C	0.184	0.0001191	0.5032	MIR4468,TRIM24	intergenic
rs9995220	4-46736481	4	46736481	A/G	0.2922	0.0001194	1.988	COX7B2	downstream
rs77559584	18-20502715	18	20502715	A/G	0.05061	0.0001208	14	LOC101927571,RBBP8	intergenic
2-225352461	2-225352461	2	225352461	C/G	0.3827	0.0001209	1.88	CUL3	intronic
2-225368321	2-225368321	2	225368321	A/G	0.3827	0.0001209	1.88	CUL3	intronic
16-76497704	16-76497704	16	76497704	G/T	0.3827	0.000121	1.873	CNTNAP4	intronic
rs2978931	8-6638081	8	6638081	A/C	0.2968	0.0001211	0.5461	AGPAT5,XKR5	intergenic
rs7157168	14-74465959-1	14	74465959	G/A	0.3786	0.0001214	0.5569	ENTPD5	intronic
rs201860477	1-169661383	1	169661383	TTAA/T	0.3221	0.0001219	1.95	SELL	intronic
rs12887915	14-74470781	14	74470781	C/A	0.3788	0.0001221	0.5575	ENTPD5	intronic
rs2159147	14-74469915	14	74469915	T/G	0.3788	0.0001221	0.5575	ENTPD5	intronic
rs4899486	14-74467879	14	74467879	G/A	0.3788	0.0001221	0.5575	ENTPD5	intronic
rs4903167	14-74467472	14	74467472	C/A	0.3788	0.0001221	0.5575	ENTPD5	intronic
rs9323594	14-74462690	14	74462690	C/G	0.3788	0.0001221	0.5575	ENTPD5	intronic
rs1002077	16-76498403	16	76498403	G/A	0.3819	0.0001224	1.865	CNTNAP4	intronic
rs75449419	16-76490008	16	76490008	ATTGAC/A	0.3819	0.0001224	1.865	CNTNAP4	intronic
rs6463699	7-7549656	7	7549656	T/C	0.1779	0.0001226	0.4991	COL28A1	intronic
rs6967447	7-7547562	7	7547562	A/T	0.1779	0.0001226	0.4991	COL28A1	intronic
rs9483336	6-132064858	6	132064858	G/A	0.4264	0.0001229	0.5625	ENPP3	intronic
rs35139054	1-169657264	1	169657264	A/C	0.3213	0.0001232	1.942	SELP,SELL	intergenic
21-41838744	21-41838744	21	41838744	T/G	0.4333	0.0001233	0.5594	DSCAM	intronic
21-41839209	21-41839209	21	41839209	A/G	0.4333	0.0001233	0.5594	DSCAM	intronic
rs143871212	22-35008466	22	35008466	A/C	0.125	0.0001238	0.4614	LARGE1,ISX-AS1	intergenic
18-71360429	18-71360429	18	71360429	T/C	0.1879	0.0001239	0.5067	LOC100505817,FBXO15	intergenic
18-71361637	18-71361637	18	71361637	A/C	0.1879	0.0001239	0.5067	LOC100505817,FBXO15	intergenic
rs7159179	14-74466294	14	74466294	C/T	0.3796	0.0001246	0.5598	ENTPD5	intronic
rs76534753	7-31093003	7	31093003	C/T	0.1672	0.0001247	0.4939	ADCYAP1R1	intronic
rs4863396	4-189150493	4	189150493	T/C	0.08282	0.0001249	4.456	TRIML1,LINC01060	intergenic
1-177362248	1-177362248	1	177362248	C/A	0.2975	0.0001252	0.5487	LINC01645,LINC01741	intergenic
rs116915598	14-86018926	14	86018926	G/A	0.06979	0.0001254	0.3842	FLRT2	intronic
rs139797072	1-185527282	1	185527282	T/C	0.07055	0.0001254	0.3842	LINC01350	downstream
rs35495151	1-185524175	1	185524175	T/G	0.07055	0.0001254	0.3842	GS1-279B7.1,LINC01350	intergenic
rs17472293	5-79133987	5	79133987	A/G	0.1127	0.0001259	3.317	CMYA5,LINC01455	intergenic
rs2059828	5-79135697	5	79135697	A/G	0.1127	0.0001259	3.317	CMYA5,LINC01455	intergenic
rs76797132	11-32510891	11	32510891	T/C	0.03451	0.0001259	0.2805	WT1-AS,EIF3M	intergenic
rs7724468	5-9096441	5	9096441	G/A	0.03604	0.0001259	0.2805	SEMA5A	intronic
rs7727045	5-9093647	5	9093647	T/C	0.03604	0.0001259	0.2805	SEMA5A	intronic
rs7562292	2-55230219	2	55230219	T/C	0.3505	0.0001264	0.5542	RTN4	intronic
2-80010840	2-80010840	2	80010840	T/C	0.3236	0.0001267	0.5529	CTNNA2	intronic
6-132081402	6-132081402	6	132081402	A/ACTTC	0.3857	0.0001267	0.5587	ENPP3,MIR548H5	intergenic
6-132081406	6-132081406	6	132081406	CAA/C	0.3857	0.0001267	0.5587	ENPP3,MIR548H5	intergenic
rs80206620	1-25496549	1	25496549	G/T	0.112	0.0001271	3.346	MIR4425,SYF2	intergenic
4-170728533	4-170728533	4	170728533	T/A	0.04601	0.0001273	0.3235	HPF1,LINC02275	intergenic
4-170737119	4-170737119	4	170737119	T/G	0.04601	0.0001273	0.3235	HPF1,LINC02275	intergenic
4-170738394	4-170738394	4	170738394	G/C	0.04601	0.0001273	0.3235	HPF1,LINC02275	intergenic
7-53535069	7-53535069	7	53535069	T/C	0.1587	0.0001273	2.629	POM121L12,LINC01446	intergenic
7-53554532	7-53554532	7	53554532	A/G	0.1587	0.0001273	2.629	POM121L12,LINC01446	intergenic
7-53554543	7-53554543	7	53554543	CT/C	0.1587	0.0001273	2.629	POM121L12,LINC01446	intergenic
7-53554546	7-53554546	7	53554546	T/G	0.1587	0.0001273	2.629	POM121L12,LINC01446	intergenic
rs10022857	4-170741902	4	170741902	C/T	0.04601	0.0001273	0.3235	HPF1,LINC02275	intergenic
rs28678973	4-170745306	4	170745306	C/T	0.04601	0.0001273	0.3235	HPF1,LINC02275	intergenic
rs72698267	4-170726047	4	170726047	T/C	0.04601	0.0001273	0.3235	HPF1,LINC02275	intergenic
7-53530067	7-53530067	7	53530067	C/G	0.158	0.0001275	2.612	POM121L12,LINC01446	intergenic
7-53534584	7-53534584	7	53534584	T/C	0.158	0.0001275	2.612	POM121L12,LINC01446	intergenic
7-53535274	7-53535274	7	53535274	T/C	0.158	0.0001275	2.612	POM121L12,LINC01446	intergenic
rs2928611	8-6639282	8	6639282	C/G	0.3006	0.0001275	0.5461	AGPAT5,XKR5	intergenic
rs2978929	8-6638295	8	6638295	C/T	0.3006	0.0001275	0.5461	AGPAT5,XKR5	intergenic
21-41832185	21-41832185	21	41832185	T/C	0.4348	0.0001287	0.5637	DSCAM	intronic
rs116842752	6-132083417	6	132083417	C/T	0.3865	0.0001294	0.561	ENPP3,MIR548H5	intergenic
rs12077874	1-186042303	1	186042303	A/G	0.1764	0.0001295	0.5026	HMCN1	intronic
rs17168333	7-7545571	7	7545571	C/T	0.1787	0.0001295	0.5026	COL28A1	intronic
rs34994755	1-169653659	1	169653659	A/G	0.3275	0.0001295	1.938	SELP,SELL	intergenic
6-3263491	6-3263491	6	3263491	C/T	0.3244	0.0001297	1.946	PSMG4	intronic
rs17046380	2-55041322	2	55041322	C/T	0.08436	0.0001299	4.555	EML6	intronic
17-71849362-1	17-71849362-1	17	71849362	A/G	0.1465	0.0001301	0.48	LINC00469,RPL38	intergenic
17-71849372	17-71849372	17	71849372	T/C	0.1465	0.0001301	0.48	LINC00469,RPL38	intergenic
17-71849824	17-71849824	17	71849824	G/A	0.1465	0.0001301	0.48	LINC00469,RPL38	intergenic
17-71850220	17-71850220	17	71850220	G/A	0.1465	0.0001301	0.48	LINC00469,RPL38	intergenic
17-71850430	17-71850430	17	71850430	A/G	0.1465	0.0001301	0.48	LINC00469,RPL38	intergenic
rs11997869	8-6638464	8	6638464	G/C	0.3014	0.0001303	0.5487	AGPAT5,XKR5	intergenic
rs2936519	8-6639240	8	6639240	A/G	0.3014	0.0001303	0.5487	AGPAT5,XKR5	intergenic
10-45445622	10-45445622	10	45445622	T/A	0.102	0.0001309	3.492	TMEM72-AS1	ncRNA_intronic
rs1918835	7-113841135	7	113841135	T/C	0.2393	0.0001311	0.5348	NONE,NONE	intergenic
14-74657063	14-74657063	14	74657063	T/C	0.2577	0.0001312	0.5407	LIN52	intronic
rs72820413	2-48572500	2	48572500	C/G	0.08896	0.0001314	4.025	FOXN2	intronic
14-29200520	14-29200520	14	29200520	C/T	0.2623	0.0001318	2.075	FOXG1-AS1	ncRNA_intronic
14-29201115	14-29201115	14	29201115	A/AT	0.2623	0.0001318	2.075	FOXG1-AS1	ncRNA_intronic
rs12203337	6-63636763	6	63636763	A/G	0.2638	0.0001318	2.075	KHDRBS2,LGSN	intergenic
rs12344793	9-132914594	9	132914594	T/C	0.1043	0.0001319	3.524	LOC401554,NCS1	intergenic
rs6545466	2-55228392	2	55228392	T/C	0.352	0.000132	0.559	RTN4	intronic
rs34834873	14-72526081	14	72526081	G/C	0.1994	0.0001324	2.276	RGS6	intronic
rs12204482	6-63815670	6	63815670	C/T	0.2623	0.0001325	2.056	KHDRBS2,LGSN	intergenic
rs4379458	8-48114035	8	48114035	C/G	0.1219	0.0001325	0.4552	LOC100287846,SPIDR	intergenic
rs6809836	3-70940892	3	70940892	A/G	0.1189	0.0001325	0.4552	SAMMSON,FOXP1	intergenic
rs6009190	22-49583668	22	49583668	T/A	0.09586	0.0001331	3.72	LINC01310,NONE	intergenic
rs73801704	4-15739826	4	15739826	C/G	0.2454	0.0001337	2.108	BST1,CD38	intergenic
rs3959064	8-12501225	8	12501225	C/T	0.05675	0.0001338	0.3516	LOC729732	ncRNA_intronic
4-170738791	4-170738791	4	170738791	C/T	0.05138	0.0001339	0.3348	HPF1,LINC02275	intergenic
4-170750106	4-170750106	4	170750106	G/A	0.05138	0.0001339	0.3348	HPF1,LINC02275	intergenic
rs4072504	4-170740266	4	170740266	G/T	0.05138	0.0001339	0.3348	HPF1,LINC02275	intergenic
rs78025665	19-52095527	19	52095527	T/C	0.05061	0.0001339	0.3348	LINC01530	ncRNA_exonic
rs2928610	8-6639208	8	6639208	C/A	0.3029	0.0001346	0.5513	AGPAT5,XKR5	intergenic
rs9694930	8-6639453	8	6639453	T/G	0.3021	0.0001346	0.5513	AGPAT5,XKR5	intergenic
rs7617623	3-150675977	3	150675977	A/G	0.2423	0.0001353	2.097	CLRN1	intronic
rs2991950	1-234465678	1	234465678	A/G	0.1887	0.0001354	2.344	SLC35F3,LOC101927765	intergenic
rs6714336	2-202821474-1	2	202821474	T/C	0.3934	0.0001358	0.561	CDK15,FZD7	intergenic
2-6757157	2-6757157	2	6757157	T/G	0.4686	0.0001359	0.5596	LINC01247,LINC01246	intergenic
rs12303615	12-119883407	12	119883407	A/G	0.1779	0.0001364	2.414	CCDC60	intronic
rs144048476	12-119892924	12	119892924	G/GGTT	0.1779	0.0001364	2.414	CCDC60	intronic
rs60843298	12-119898038	12	119898038	T/G	0.1779	0.0001364	2.414	CCDC60	intronic
rs60918403	19-1892723	19	1892723	T/C	0.09202	0.0001364	4.109	ABHD17A,ADAT3	intergenic
rs7260540	19-1896959	19	1896959	A/G	0.09202	0.0001364	4.109	ABHD17A,ADAT3	intergenic
rs76675362	12-119900785	12	119900785	T/C	0.1779	0.0001364	2.414	CCDC60	intronic
rs79047406	1-234470082	1	234470082	A/AGAT	0.1764	0.0001364	2.414	SLC35F3,LOC101927765	intergenic
rs17127878	1-86019307	1	86019307	T/G	0.1373	0.0001366	0.4715	DDAH1	intronic
22-49771820	22-49771820	22	49771820	C/T	0.4617	0.0001367	0.5635	LINC01310,NONE	intergenic
rs1880985	12-119885805	12	119885805	A/G	0.1787	0.0001368	2.428	CCDC60	intronic
rs56105768	12-119886491	12	119886491	A/T	0.1787	0.0001368	2.428	CCDC60	intronic
rs67884573	12-119882922	12	119882922	G/T	0.1787	0.0001368	2.428	CCDC60	intronic
rs7968484	12-119884930	12	119884930	G/A	0.1787	0.0001368	2.428	CCDC60	intronic
rs143293021	8-8211585	8	8211585	T/A	0.02301	0.0001373	0.2242	PRAG1	intronic
rs184929823	2-53059301	2	53059301	C/T	0.02301	0.0001373	0.2242	MIR4431,ASB3	intergenic
rs35282892	4-55884619	4	55884619	G/GATA	0.02531	0.0001373	0.2242	KIT,KDR	intergenic
16-73411173	16-73411173	16	73411173	C/T	0.3313	0.0001375	1.934	C16orf47,LINC01568	intergenic
1-169953241	1-169953241	1	169953241	T/C	0.04294	0.0001377	0.3121	KIFAP3	intronic
rs16862919	1-169979101	1	169979101	G/A	0.04294	0.0001377	0.3121	KIFAP3	intronic
rs16862968	1-170002561	1	170002561	C/T	0.04294	0.0001377	0.3121	KIFAP3	intronic
rs181275116	1-6578246	1	6578246	T/C	0.04294	0.0001377	0.3121	PLEKHG5	intronic
rs574462605	1-169989832	1	169989832	A/ATGCAAAGGCAATTTCAATAAGG	0.04294	0.0001377	0.3121	KIFAP3	intronic
rs80142973	1-170014312	1	170014312	T/C	0.04294	0.0001377	0.3121	KIFAP3	intronic
rs12887176	14-33066441	14	33066441	T/C	0.03834	0.0001378	0.2958	AKAP6	intronic
rs15911	1-85029077	1	85029077	T/C	0.03758	0.0001378	0.2958	CTBS	exonic
rs35923747	13-114923412	13	114923412	A/G	0.03834	0.0001378	0.2958	RASA3,CDC16	intergenic
rs3955211	13-114914804	13	114914804	T/C	0.03834	0.0001378	0.2958	RASA3,CDC16	intergenic
rs4981991	14-33066086	14	33066086	G/C	0.03834	0.0001378	0.2958	AKAP6	intronic
rs150122027	1-27963196	1	27963196	A/G	0.02914	0.0001392	0.2562	FGR,IFI6	intergenic
rs34147489	14-93621398	14	93621398	G/A	0.02914	0.0001392	0.2562	ITPK1,MOAP1	intergenic
rs55662677	1-219936157	1	219936157	G/A	0.02914	0.0001392	0.2562	LOC102723886,RNU5F-1	intergenic
10-4788901	10-4788901	10	4788901	A/G	0.4877	0.0001394	1.798	LINC00704,AKR1E2	intergenic
rs59586699	15-34473258	15	34473258	G/C	0.2508	0.0001395	0.5357	KATNBL1	intronic
16-33995545-1	16-33995545-1	16	33995545	A/C	0.02381	0.0001397	0.2246	LINC00273,UBE2MP1	intergenic
rs13257094	8-23007178	8	23007178	A/G	0.1143	0.0001397	0.448	TNFRSF10D	intronic
17-71849954	17-71849954	17	71849954	T/C	0.1472	0.0001401	0.4841	LINC00469,RPL38	intergenic
2-6761985	2-6761985	2	6761985	A/G	0.4701	0.0001401	0.5639	LINC01247,LINC01246	intergenic
14-26202776	14-26202776	14	26202776	C/T	0.4992	0.0001403	1.795	STXBP6,NOVA1	intergenic
10-4787898	10-4787898	10	4787898	A/C	0.487	0.0001404	1.792	LINC00704,AKR1E2	intergenic
10-4788438	10-4788438	10	4788438	T/G	0.487	0.0001404	1.792	LINC00704,AKR1E2	intergenic
7-137812291	7-137812291	7	137812291	T/C	0.2009	0.0001407	0.5183	MIR4468,TRIM24	intergenic
rs146730333	1-169904533	1	169904533	A/G	0.07899	0.0001419	0.4001	KIFAP3	intronic
rs147173709	1-169922876	1	169922876	T/C	0.07899	0.0001419	0.4001	KIFAP3	intronic
rs74387271	1-169892936	1	169892936	G/A	0.07899	0.0001419	0.4001	KIFAP3	intronic
rs74896418	20-12601341	20	12601341	C/A	0.07745	0.0001419	0.4001	BTBD3,LINC01722	intergenic
4-189020557	4-189020557	4	189020557	G/A	0.4977	0.0001428	0.5616	TRIML2	intronic
10-4790258	10-4790258	10	4790258	G/T	0.4954	0.0001431	1.782	LINC00704,AKR1E2	intergenic
3-139681848-1	3-139681848-1	3	139681848	ATATTAT/ATAT	0.3042	0.0001433	1.952	CLSTN2	intronic
rs35967979	4-14917109	4	14917109	C/T	0.138	0.0001443	0.4757	CPEB2-AS1	ncRNA_intronic
rs9636590	21-30903320	21	30903320	T/C	0.3083	0.0001444	0.5538	BACH1-IT3,GRIK1	intergenic
22-37208786	22-37208786	22	37208786	A/G	0.07055	0.0001453	0.3909	PVALB	intronic
22-37208806	22-37208806	22	37208806	T/C	0.07055	0.0001453	0.3909	PVALB	intronic
22-20773167	22-20773167	22	20773167	A/G	0.5	0.0001462	0.5637	ZNF74,SCARF2	intergenic
rs12794487	11-14934571	11	14934571	C/T	0.06365	0.0001464	0.3664	CYP2R1,CALCA	intergenic
8-48032953	8-48032953	8	48032953	G/A	0.1836	0.0001467	0.5064	LINC00293,LOC100287846	intergenic
6-3254456	6-3254456	6	3254456	C/A	0.288	0.0001472	2.002	LOC100422781,PSMG4	intergenic
9-5298526	9-5298526	9	5298526	C/T	0.3666	0.0001476	0.5614	INSL4,RLN2	intergenic
6-3255340	6-3255340	6	3255340	A/C	0.2868	0.0001479	1.987	LOC100422781,PSMG4	intergenic
4-46949662	4-46949662	4	46949662	G/A	0.3359	0.000151	0.559	GABRA4	intronic
rs12526718	6-132077823-1	6	132077823	T/C	0.4094	0.0001512	0.5657	ENPP3,MIR548H5	intergenic
rs16838371	2-202752206	2	202752206	T/C	0.1143	0.0001515	0.4529	CDK15	intronic
rs8082516	17-13858819	17	13858819	A/C	0.1143	0.0001515	0.4529	HS3ST3A1,CDRT15P1	intergenic
7-137826742	7-137826742	7	137826742	C/A	0.1902	0.0001518	0.5157	MIR4468,TRIM24	intergenic
rs75829977	2-37300444	2	37300444	T/C	0.1526	0.000152	0.4839	HEATR5B	intronic
rs6919565	6-132077839	6	132077839	G/A	0.4095	0.0001523	0.5662	ENPP3,MIR548H5	intergenic
9-31601792	9-31601792	9	31601792	G/T	0.4156	0.000153	0.5648	LINC01243,ACO1	intergenic
rs12990499	2-228515639	2	228515639	C/T	0.3175	0.0001561	0.5534	C2orf83,SLC19A3	intergenic
rs12215613	6-63593637	6	63593637	A/G	0.2719	0.0001563	2.029	KHDRBS2,LGSN	intergenic
rs13009614	2-152949270	2	152949270	A/G	0.2699	0.0001572	2.033	CACNB4	intronic
rs74074057	12-27798463	12	27798463	C/T	0.1051	0.0001572	0.445	PPFIBP1	intronic
rs75015027	12-27798325	12	27798325	T/A	0.1051	0.0001572	0.445	PPFIBP1	intronic
rs77154853	12-27798306	12	27798306	G/A	0.1051	0.0001572	0.445	PPFIBP1	intronic
7-139968546	7-139968546	7	139968546	T/TA	0.2385	0.0001579	0.5356	JHDM1D-AS1,SLC37A3	intergenic
rs74764450	3-70913519	3	70913519	A/T	0.1212	0.0001582	0.4645	SAMMSON,FOXP1	intergenic
rs6919723	6-132077894	6	132077894	G/A	0.4186	0.0001597	0.5674	ENPP3,MIR548H5	intergenic
rs535858	5-177971352	5	177971352	A/C	0.06979	0.0001598	0.3788	COL23A1	intronic
rs79822112	5-151676655	5	151676655	T/C	0.06825	0.0001598	0.3788	LINC01933,NMUR2	intergenic
rs12529975	6-134218067	6	134218067	A/G	0.09816	0.0001599	0.436	TCF21,TBPL1	intergenic
rs113633640	5-1127407	5	1127407	T/C	0.2224	0.0001602	0.5311	SLC12A7,CTD-3080P12.3	intergenic
rs76439923	8-47185689	8	47185689	A/G	0.1825	0.0001605	2.356	NONE,ASNSP1	intergenic
rs113115401	1-247528771	1	247528771	G/A	0.03374	0.0001608	0.275	ZNF496,NLRP3	intergenic
rs2343859	17-41531023	17	41531023	T/C	0.2224	0.0001615	2.183	MIR2117HG,DHX8	intergenic
22-37204229	22-37204229	22	37204229	G/T	0.07822	0.0001618	0.4063	PVALB	intronic
rs1217371	20-4186393	20	4186393	A/G	0.07899	0.0001618	0.4063	LINC01433,ADRA1D	intergenic
rs139453964	1-169914539	1	169914539	A/G	0.07975	0.0001618	0.4063	KIFAP3	intronic
rs145638961	1-169918050	1	169918050	T/A	0.07975	0.0001618	0.4063	KIFAP3	intronic
rs148284127	1-169922271	1	169922271	C/T	0.07975	0.0001618	0.4063	KIFAP3	intronic
rs28360270	5-82588354	5	82588354	G/A	0.07899	0.0001618	0.4063	XRCC4	intronic
rs3790399	1-169911840	1	169911840	G/A	0.07975	0.0001618	0.4063	KIFAP3	intronic
rs6701720	1-185519177	1	185519177	T/C	0.07822	0.0001618	0.4063	GS1-279B7.1,LINC01350	intergenic
rs76469338	1-169905719	1	169905719	C/T	0.07975	0.0001618	0.4063	KIFAP3	intronic
rs78395232	1-169914856	1	169914856	G/A	0.07975	0.0001618	0.4063	KIFAP3	intronic
11-36284610	11-36284610	11	36284610	G/C	0.02071	0.0001623	0.2119	LDLRAD3,COMMD9	intergenic
rs150635328	6-73409238	6	73409238	C/G	0.02071	0.0001623	0.2119	KCNQ5	intronic
rs200993194	19-43952193	19	43952193	A/C	0.02071	0.0001623	0.2119	TEX101,LYPD3	intergenic
rs117963187	3-1248734	3	1248734	C/G	0.03911	0.0001626	0.2994	CNTN6	intronic
rs141412001	2-37567169	2	37567169	G/A	0.03911	0.0001626	0.2994	PRKD3,QPCT	intergenic
rs111463425	14-74472979	14	74472979	T/C	0.184	0.0001636	0.5078	ENTPD5	intronic
rs113079832	14-74473170	14	74473170	T/C	0.184	0.0001636	0.5078	ENTPD5	intronic
rs113768127	14-74467839	14	74467839	C/T	0.184	0.0001636	0.5078	ENTPD5	intronic
rs146086623	14-74467222	14	74467222	A/G	0.184	0.0001636	0.5078	ENTPD5	intronic
rs58639209	14-74467449	14	74467449	A/C	0.184	0.0001636	0.5078	ENTPD5	intronic
rs73301475	14-74462868	14	74462868	T/C	0.184	0.0001636	0.5078	ENTPD5	intronic
rs73301477	14-74463560	14	74463560	T/C	0.184	0.0001636	0.5078	ENTPD5	intronic
rs73301479	14-74467757	14	74467757	A/G	0.184	0.0001636	0.5078	ENTPD5	intronic
rs8015927	14-74465756	14	74465756	A/T	0.184	0.0001636	0.5078	ENTPD5	intronic
rs8018226	14-74471377	14	74471377	T/C	0.184	0.0001636	0.5078	ENTPD5	UTR5
rs10210840	2-55226009	2	55226009	A/G	0.3443	0.0001637	0.5603	RTN4	intronic
rs12713284	2-55228861	2	55228861	A/G	0.3443	0.0001637	0.5603	RTN4	intronic
6-3267128	6-3267128	6	3267128	T/C	0.3175	0.0001643	1.934	PSMG4	intronic
rs10013241	4-131276467	4	131276467	T/A	0.3183	0.0001643	1.934	LINC02466,LINC02479	intergenic
4-170731116	4-170731116	4	170731116	C/T	0.04678	0.0001646	0.3326	HPF1,LINC02275	intergenic
4-170731463	4-170731463	4	170731463	G/T	0.04678	0.0001646	0.3326	HPF1,LINC02275	intergenic
4-170731497	4-170731497	4	170731497	G/T	0.04678	0.0001646	0.3326	HPF1,LINC02275	intergenic
4-170733053	4-170733053	4	170733053	C/T	0.04678	0.0001646	0.3326	HPF1,LINC02275	intergenic
4-170733902	4-170733902	4	170733902	C/T	0.04678	0.0001646	0.3326	HPF1,LINC02275	intergenic
4-170735533	4-170735533	4	170735533	G/T	0.04678	0.0001646	0.3326	HPF1,LINC02275	intergenic
rs11210269	1-41947335	1	41947335	A/G	0.05598	0.0001655	0.3596	EDN2	intronic
rs146733141	8-12507065	8	12507065	C/G	0.05752	0.0001655	0.3596	LOC729732	ncRNA_intronic
rs147357989	8-12502758	8	12502758	C/G	0.05752	0.0001655	0.3596	LOC729732	ncRNA_intronic
rs147796591	8-12500489	8	12500489	A/G	0.05752	0.0001655	0.3596	LOC729732	ncRNA_intronic
rs151251998	8-12506925	8	12506925	C/G	0.05752	0.0001655	0.3596	LOC729732	ncRNA_intronic
rs180726267	8-12506182	8	12506182	G/A	0.05752	0.0001655	0.3596	LOC729732	ncRNA_intronic
rs181396098	8-12498448	8	12498448	C/T	0.05752	0.0001655	0.3596	LOC729732	ncRNA_intronic
rs186543427	8-12507407	8	12507407	G/A	0.05752	0.0001655	0.3596	LOC729732	ncRNA_intronic
rs191235880	8-12496689	8	12496689	A/T	0.05828	0.0001655	0.3596	LOC729732	ncRNA_intronic
rs192508496	8-12500431	8	12500431	A/G	0.05752	0.0001655	0.3596	LOC729732	ncRNA_intronic
rs200596906	8-12496727	8	12496727	A/G	0.05828	0.0001655	0.3596	LOC729732	ncRNA_intronic
rs6987004	8-34524003	8	34524003	G/A	0.4348	0.0001656	1.806	DUSP26,LINC01288	intergenic
rs28408184	16-6649300	16	6649300	A/C	0.3213	0.000166	0.5557	RBFOX1	intronic
rs7675838	4-131275690	4	131275690	T/C	0.3175	0.0001663	1.918	LINC02466,LINC02479	intergenic
rs6503207	17-9387909	17	9387909	C/G	0.1135	0.0001673	0.4578	STX8	intronic
rs7797408	7-24006441	7	24006441	T/G	0.3238	0.0001681	0.5582	STK31,NPY	intergenic
rs11653074	17-55900421	17	55900421	T/A	0.2094	0.0001688	0.5266	CCDC182,MRPS23	intergenic
2-55203931	2-55203931	2	55203931	C/G	0.3482	0.0001696	0.5597	RTN4	intronic
11-104366549	11-104366549	11	104366549	A/C	0.2408	0.0001699	0.5368	MIR7641-1,LOC102723895	intergenic
rs146924529	11-24376853	11	24376853	G/A	0.05598	0.0001712	7.785	MIR8054,LUZP2	intergenic
rs2099888	11-24376454	11	24376454	T/C	0.05598	0.0001712	7.785	MIR8054,LUZP2	intergenic
rs3842312	13-100172738	13	100172738	C/CCT	0.06288	0.0001712	0.3738	TM9SF2	intronic
rs76995718	6-123787759	6	123787759	T/C	0.05752	0.0001712	7.785	HRAT13	ncRNA_intronic
2-164715908	2-164715908	2	164715908	G/A	0.1534	0.0001713	0.4919	FIGN,GRB14	intergenic
2-164731782	2-164731782	2	164731782	T/C	0.1534	0.0001713	0.4919	FIGN,GRB14	intergenic
rs10943275	6-63594228	6	63594228	G/T	0.2761	0.0001713	1.995	KHDRBS2,LGSN	intergenic
rs12211607	6-63595187	6	63595187	T/A	0.2761	0.0001713	1.995	KHDRBS2,LGSN	intergenic
1-177362879	1-177362879	1	177362879	G/A	0.2983	0.0001715	0.5514	LINC01645,LINC01741	intergenic
rs12888125	14-74470907	14	74470907	G/A	0.3781	0.0001715	0.5678	ENTPD5	intronic
rs2978930	8-6638292	8	6638292	A/T	0.2983	0.0001715	0.5514	AGPAT5,XKR5	intergenic
rs140068176	15-96616045	15	96616045	A/G	0.02914	0.0001731	0.248	LINC00924,NR2F2-AS1	intergenic
rs149479411	19-9399028	19	9399028	AG/A	0.02761	0.0001731	0.248	OR7E24,ZNF699	intergenic
rs16979414	19-9404784	19	9404784	C/T	0.02761	0.0001731	0.248	ZNF699	UTR3
rs16979417	19-9404914	19	9404914	A/G	0.02761	0.0001731	0.248	ZNF699	UTR3
rs58377892	19-9398253	19	9398253	C/T	0.02761	0.0001731	0.248	OR7E24,ZNF699	intergenic
rs73500797	19-9397798	19	9397798	A/G	0.02761	0.0001731	0.248	OR7E24,ZNF699	intergenic
rs73504714	19-9398663	19	9398663	C/T	0.02761	0.0001731	0.248	OR7E24,ZNF699	intergenic
rs73504716	19-9398941	19	9398941	G/T	0.02761	0.0001731	0.248	OR7E24,ZNF699	intergenic
rs73504722	19-9404379	19	9404379	A/G	0.02761	0.0001731	0.248	ZNF699	UTR3
rs73504729	19-9404758	19	9404758	A/G	0.02761	0.0001731	0.248	ZNF699	UTR3
rs79554841	17-59270731	17	59270731	G/A	0.02837	0.0001731	0.248	BCAS3	intronic
rs7990787	13-105256494	13	105256494	A/C	0.04294	0.0001732	0.3216	LINC01309,DAOA-AS1	intergenic
rs79847507	17-13857009	17	13857009	T/C	0.1074	0.0001741	0.4501	HS3ST3A1,CDRT15P1	intergenic
6-3267214	6-3267214	6	3267214	C/T	0.3221	0.0001743	1.922	PSMG4	intronic
rs2978928	8-6638435	8	6638435	A/G	0.2991	0.0001748	0.554	AGPAT5,XKR5	intergenic
rs118037565	8-124200444	8	124200444	T/C	0.05828	0.0001751	7.902	FAM83A	intronic
rs1584014	11-24375880	11	24375880	T/C	0.05675	0.0001751	7.902	MIR8054,LUZP2	intergenic
rs10136598	14-74597711	14	74597711	G/C	0.2561	0.0001759	0.5457	LIN52	intronic
rs6574161	14-74557131	14	74557131	T/C	0.2561	0.0001759	0.5457	LIN52	intronic
17-13868345	17-13868345	17	13868345	A/C	0.1173	0.0001761	0.4541	HS3ST3A1,CDRT15P1	intergenic
rs7225027	17-13868669	17	13868669	C/G	0.1173	0.0001761	0.4541	HS3ST3A1,CDRT15P1	intergenic
rs8079894	17-13868041	17	13868041	C/A	0.1173	0.0001761	0.4541	HS3ST3A1,CDRT15P1	intergenic
2-55269388	2-55269388	2	55269388	A/C	0.3229	0.0001762	0.5579	RTN4	intronic
2-80010058	2-80010058	2	80010058	A/C	0.3252	0.0001762	0.5579	CTNNA2	intronic
2-80011429	2-80011429	2	80011429	T/C	0.3252	0.0001762	0.5579	CTNNA2	intronic
14-43418624	14-43418624	14	43418624	G/A	0.3221	0.0001763	1.906	LRFN5,FSCB	intergenic
2-55265785	2-55265785	2	55265785	C/T	0.3497	0.0001763	0.5645	RTN4	intronic
rs2287256	22-20795926	22	20795926	T/C	0.05769	0.0001763	7.935	KLHL22	UTR3
2-120491132	2-120491132	2	120491132	CA/C	0.06748	0.0001773	0.3857	TMEM177,PTPN4	intergenic
rs2619778	5-82380733	5	82380733	C/T	0.09433	0.0001775	0.4313	XRCC4	intronic
rs145280188	1-175838147	1	175838147	C/G	0.04755	0.0001777	13.07	TNR,LINC01657	intergenic
rs17119649	1-99601167	1	99601167	G/A	0.04755	0.0001777	13.07	LOC100129620	ncRNA_intronic
rs78162290	18-20522252	18	20522252	G/A	0.04755	0.0001777	13.07	RBBP8	intronic
13-28050650	13-28050650	13	28050650	G/T	0.2127	0.000178	0.5262	MTIF3,LNX2	intergenic
3-107177112	3-107177112	3	107177112	C/G	0.2592	0.0001781	2.036	LINC01990	ncRNA_intronic
rs673567	1-18278257	1	18278257	A/G	0.26	0.0001783	2.046	ACTL8,LINC01654	intergenic
1-41105717	1-41105717	1	41105717	C/T	0.4494	0.0001788	1.786	RIMS3	intronic
1-41105910	1-41105910	1	41105910	T/C	0.4494	0.0001788	1.786	RIMS3	intronic
1-41109265	1-41109265	1	41109265	T/C	0.4494	0.0001788	1.786	RIMS3	intronic
1-41122352	1-41122352	1	41122352	A/G	0.4494	0.0001788	1.786	RIMS3	intronic
7-53550631	7-53550631	7	53550631	A/G	0.1572	0.0001802	2.594	POM121L12,LINC01446	intergenic
7-53553734	7-53553734	7	53553734	A/C	0.1572	0.0001802	2.594	POM121L12,LINC01446	intergenic
7-53553899	7-53553899	7	53553899	A/C	0.1572	0.0001802	2.594	POM121L12,LINC01446	intergenic
rs76111413	6-63820771	6	63820771	A/AC	0.26	0.0001802	2.027	KHDRBS2,LGSN	intergenic
rs11247581	17-1065435	17	1065435	G/A	0.4571	0.000181	1.783	ABR	intronic
rs55719502	14-72526170	14	72526170	T/C	0.1979	0.0001814	2.263	RGS6	intronic
rs142129496	18-20398115	18	20398115	A/G	0.04755	0.0001817	13.3	LOC101927571,RBBP8	intergenic
rs145209964	18-20301136	18	20301136	T/C	0.04755	0.0001817	13.3	CTAGE1,LOC101927571	intergenic
rs148076860	18-20348852	18	20348852	G/A	0.04755	0.0001817	13.3	LOC101927571	ncRNA_intronic
rs16933995	10-78659590	10	78659590	G/A	0.04908	0.0001817	13.3	KCNMA1-AS1	ncRNA_intronic
rs34242155	18-77425192	18	77425192	A/G	0.3949	0.0001819	0.5668	LOC284241	ncRNA_intronic
2-116220632	2-116220632	2	116220632	C/G	0.2454	0.000182	2.077	DPP10	intronic
2-116236602	2-116236602	2	116236602	T/G	0.2446	0.000182	2.077	DPP10	intronic
rs12497559	3-150690018	3	150690018	C/T	0.2416	0.000182	2.077	CLRN1	intronic
rs78163194	3-150681524	3	150681524	G/A	0.2416	0.000182	2.077	CLRN1	intronic
15-54698608	15-54698608	15	54698608	C/T	0.1089	0.0001822	3.232	UNC13C	intronic
rs76341042	8-47174878	8	47174878	T/C	0.1081	0.0001822	3.232	NONE,ASNSP1	intergenic
22-49768947	22-49768947	22	49768947	G/A	0.4632	0.0001826	0.5679	LINC01310,NONE	intergenic
12-8737399	12-8737399	12	8737399	C/T	0.4578	0.000183	1.781	CLEC4E,AICDA	intergenic
rs77151525	8-3564302	8	3564302	TA/T	0.2446	0.0001836	0.5377	CSMD1	intronic
rs2912024	8-6638899	8	6638899	T/C	0.3029	0.0001837	0.5539	AGPAT5,XKR5	intergenic
rs2928608	8-6639024	8	6639024	C/T	0.3029	0.0001837	0.5539	AGPAT5,XKR5	intergenic
rs2928609	8-6639118	8	6639118	C/T	0.3029	0.0001837	0.5539	AGPAT5,XKR5	intergenic
rs7572616	2-152972095	2	152972095	T/C	0.2807	0.0001839	1.987	CACNB4,STAM2	intergenic
1-41098478	1-41098478	1	41098478	A/G	0.4532	0.0001847	1.777	RIMS3	intronic
rs12472524	2-152972696	2	152972696	G/A	0.2814	0.0001847	1.996	STAM2	downstream
rs3796242	3-150690439	3	150690439	A/T	0.2408	0.0001847	2.067	CLRN1	exonic
rs11705331	22-49565377	22	49565377	A/C	0.07975	0.0001849	4.358	LINC01310,NONE	intergenic
rs1961848	22-49567761	22	49567761	T/C	0.07975	0.0001849	4.358	LINC01310,NONE	intergenic
rs2078621	22-49567580	22	49567580	G/C	0.07975	0.0001849	4.358	LINC01310,NONE	intergenic
rs7291555	22-49568201	22	49568201	A/G	0.07975	0.0001849	4.358	LINC01310,NONE	intergenic
rs8135950	22-49559351	22	49559351	G/A	0.07975	0.0001849	4.358	LINC01310,NONE	intergenic
rs8137337	22-49561598	22	49561598	G/A	0.07975	0.0001849	4.358	LINC01310,NONE	intergenic
rs8142403	22-49561521	22	49561521	T/G	0.07975	0.0001849	4.358	LINC01310,NONE	intergenic
rs11257876	10-12582519	10	12582519	T/C	0.1166	0.0001851	0.4589	CAMK1D	intronic
rs75256333	5-148520230	5	148520230	C/T	0.1173	0.0001851	0.4589	ABLIM3	upstream
rs77042285	7-151496151	7	151496151	A/T	0.1173	0.0001851	0.4589	PRKAG2	intronic
rs78119945	17-13876661	17	13876661	A/G	0.1181	0.0001851	0.4589	HS3ST3A1,CDRT15P1	intergenic
rs6720552	2-152954636	2	152954636	C/G	0.2776	0.0001853	1.978	CACNB4	intronic
rs9963625	18-77421100	18	77421100	C/G	0.3957	0.0001855	0.5691	LOC284241	ncRNA_intronic
2-55216545	2-55216545	2	55216545	C/A	0.3574	0.0001859	0.563	RTN4	intronic
rs2902649	2-55248357	2	55248357	G/T	0.3574	0.0001859	0.563	RTN4	intronic
4-46879127	4-46879127	4	46879127	T/C	0.3275	0.0001866	0.56	COX7B2	intronic
4-46880221	4-46880221	4	46880221	A/G	0.3275	0.0001866	0.56	COX7B2	intronic
4-46880326	4-46880326	4	46880326	A/G	0.3275	0.0001866	0.56	COX7B2	intronic
4-46886576	4-46886576	4	46886576	T/C	0.3282	0.0001866	0.56	COX7B2	intronic
4-46887001	4-46887001	4	46887001	T/C	0.3282	0.0001866	0.56	COX7B2	intronic
rs140719223	9-111247479	9	111247479	A/G	0.0184	0.0001867	0.1973	KLF4,ACTL7B	intergenic
rs146119038	3-25321318	3	25321318	C/A	0.0184	0.0001867	0.1973	RARB	intronic
rs184328411	8-5108844	8	5108844	C/T	0.0184	0.0001867	0.1973	CSMD1,LOC100287015	intergenic
rs8136843	22-49567032	22	49567032	A/G	0.07899	0.000187	4.309	LINC01310,NONE	intergenic
rs2928607	8-6638710	8	6638710	G/C	0.3037	0.0001872	0.5565	AGPAT5,XKR5	intergenic
rs2978926	8-6639425	8	6639425	G/A	0.3037	0.0001872	0.5565	AGPAT5,XKR5	intergenic
11-104341165	11-104341165	11	104341165	C/T	0.2454	0.000188	0.5407	MIR7641-1,LOC102723895	intergenic
11-104341973	11-104341973	11	104341973	T/C	0.2454	0.000188	0.5407	MIR7641-1,LOC102723895	intergenic
rs3839956	11-122071675	11	122071675	T/TATTTG	0.2477	0.000188	0.5407	MIR100HG	ncRNA_intronic
12-8734803	12-8734803	12	8734803	C/A	0.4632	0.0001883	1.772	CLEC4E,AICDA	intergenic
rs1961849	22-49567775	22	49567775	A/G	0.08052	0.0001887	4.407	LINC01310,NONE	intergenic
rs7285514	22-49568652	22	49568652	C/T	0.08052	0.0001887	4.407	LINC01310,NONE	intergenic
rs7290764	22-49568420	22	49568420	C/T	0.08052	0.0001887	4.407	LINC01310,NONE	intergenic
rs76280498	17-41616392	17	41616392	T/C	0.1672	0.0001887	2.485	DHX8,ETV4	intronic
rs78475441	17-41604455	17	41604455	T/C	0.1672	0.0001887	2.485	DHX8	intronic
18-71357876	18-71357876	18	71357876	A/C	0.1871	0.000189	0.5183	LOC100505817,FBXO15	intergenic
1-231894608	1-231894608	1	231894608	G/A	0.4893	0.0001901	1.77	TSNAX-DISC1	ncRNA_intronic
7-16827172	7-16827172	7	16827172	CA/C	0.1043	0.0001901	3.429	TSPAN13,AGR2	intergenic
7-16827266	7-16827266	7	16827266	T/A	0.1043	0.0001901	3.429	TSPAN13,AGR2	intergenic
7-16827268	7-16827268	7	16827268	A/G	0.1043	0.0001901	3.429	TSPAN13,AGR2	intergenic
9-86319414	9-86319414	9	86319414	T/C	0.4908	0.0001901	0.5661	UBQLN1	intronic
rs78812021	8-47315129	8	47315129	T/C	0.102	0.0001901	3.429	NONE,ASNSP1	intergenic
4-46885130	4-46885130	4	46885130	G/C	0.329	0.0001907	0.5625	COX7B2	intronic
4-46889878	4-46889878	4	46889878	T/A	0.329	0.0001907	0.5625	COX7B2	intronic
4-46891910	4-46891910	4	46891910	A/G	0.329	0.0001907	0.5625	COX7B2	intronic
4-46919774	4-46919774	4	46919774	A/T	0.329	0.0001907	0.5625	COX7B2,GABRA4	intergenic
rs55719413	17-47627540	17	47627540	C/T	0.3313	0.0001907	0.5625	LOC100288866	ncRNA_intronic
rs12548043	8-72384974	8	72384974	C/T	0.4716	0.0001909	1.768	EYA1,MSC	intergenic
4-189021561	4-189021561	4	189021561	A/G	0.4954	0.0001926	0.5682	TRIML2	intronic
rs117474391	11-30120811	11	30120811	C/T	0.04218	0.0001928	0.3094	KCNA4,FSHB	intergenic
6-3276745	6-3276745	6	3276745	T/G	0.3995	0.000193	1.813	SLC22A23	intronic
rs9355359	6-162170141	6	162170141	T/C	0.4831	0.0001931	1.763	PRKN	intronic
rs151259072	22-45255887	22	45255887	G/A	0.01161	0.0001942	0.1312	ARHGAP8,PRR5-ARHGAP8	intronic
rs62137000	2-48567964	2	48567964	G/C	0.09433	0.0001942	3.648	FOXN2	intronic
rs6738828	2-48530429	2	48530429	C/T	0.09509	0.0001942	3.648	FBXO11,FOXN2	intergenic
rs17044463	2-116256899	2	116256899	A/C	0.2661	0.0001944	2.016	DPP10	intronic
rs4247210	16-23205657	16	23205657	C/G	0.1534	0.0001944	0.4955	SCNN1G	intronic
rs10943474	6-63793303	6	63793303	G/A	0.2661	0.0001947	2.025	KHDRBS2,LGSN	intergenic
rs1425178	11-122071386	11	122071386	C/G	0.2485	0.0001949	0.5436	MIR100HG	ncRNA_intronic
rs6008561	22-48521169	22	48521169	T/C	0.3052	0.0001953	1.927	LOC284930,MIR3201	intergenic
rs4279287	4-189151984	4	189151984	G/A	0.09433	0.0001955	3.612	TRIML1,LINC01060	intergenic
rs743801	22-49582143	22	49582143	G/C	0.09356	0.0001955	3.612	LINC01310,NONE	intergenic
rs117641247	10-6231092	10	6231092	A/G	0.04831	0.0001956	0.3338	PFKFB3	intronic
rs16838373	2-202752803	2	202752803	T/G	0.1112	0.0001959	0.4516	CDK15	intronic
rs953192	10-113293416	10	113293416	C/T	0.3995	0.0001967	1.806	ADRA2A,GPAM	intergenic
rs11084917	19-1898770	19	1898770	A/G	0.08896	0.0001968	3.984	ABHD17A,ADAT3	intergenic
4-46953347	4-46953347	4	46953347	A/G	0.3328	0.0001971	0.562	GABRA4	intronic
4-46957697	4-46957697	4	46957697	T/G	0.3328	0.0001971	0.562	GABRA4	intronic
2-48498094	2-48498094	2	48498094	A/G	0.09509	0.0001982	3.684	FBXO11,FOXN2	intergenic
5-82487589	5-82487589	5	82487589	T/C	0.08206	0.0001988	0.4102	XRCC4	intronic
rs2617852	5-82430588	5	82430588	T/C	0.08206	0.0001988	0.4102	XRCC4	intronic
6-3250830	6-3250830	6	3250830	T/C	0.2845	0.0001998	1.961	LOC100422781,PSMG4	intergenic
rs34923691	2-64395183	2	64395183	T/C	0.283	0.0002005	0.5564	PELI1,LINC00309	intergenic
22-37209296	22-37209296	22	37209296	G/C	0.07439	0.0002006	0.4022	PVALB	intronic
22-37209447	22-37209447	22	37209447	C/T	0.07439	0.0002006	0.4022	PVALB	intronic
rs62464590	7-93688095	7	93688095	G/T	0.4072	0.0002018	1.81	BET1,COL1A2-AS1	intergenic
rs2188876	7-93683737	7	93683737	G/T	0.4003	0.0002019	1.801	BET1,COL1A2-AS1	intergenic
rs7241895	18-10359616	18	10359616	C/T	0.1235	0.000202	0.4744	VAPA,LINC01254	intergenic
rs3844002	6-132079083	6	132079083	A/G	0.4103	0.0002022	0.5684	ENPP3,MIR548H5	intergenic
rs6909145	6-132076468	6	132076468	A/G	0.4103	0.0002022	0.5684	ENPP3,MIR548H5	intergenic
rs9321310	6-132075306	6	132075306	G/A	0.4103	0.0002022	0.5684	ENPP3,MIR548H5	intergenic
rs9493086	6-132075060	6	132075060	A/C	0.4103	0.0002022	0.5684	ENPP3,MIR548H5	intergenic
rs9493087	6-132076312	6	132076312	C/T	0.4103	0.0002022	0.5684	ENPP3,MIR548H5	intergenic
rs9493088	6-132076328	6	132076328	T/C	0.4103	0.0002022	0.5684	ENPP3,MIR548H5	intergenic
rs9493089	6-132076340	6	132076340	G/C	0.4103	0.0002022	0.5684	ENPP3,MIR548H5	intergenic
rs9705232	11-24697544	11	24697544	C/T	0.3643	0.0002022	0.5694	LUZP2	intronic
rs2912023	8-6640209	8	6640209	T/C	0.3673	0.0002023	0.5661	AGPAT5,XKR5	intergenic
rs139758108	8-12482509	8	12482509	G/A	0.07209	0.0002025	0.3926	LOC729732	ncRNA_intronic
rs111462071	19-9394425	19	9394425	C/T	0.03067	0.0002041	0.2686	OR7E24,ZNF699	intergenic
rs111772668	19-9397104	19	9397104	A/G	0.03067	0.0002041	0.2686	OR7E24,ZNF699	intergenic
rs113684442	19-9396177	19	9396177	C/G	0.03067	0.0002041	0.2686	OR7E24,ZNF699	intergenic
rs113866779	19-9396945	19	9396945	A/G	0.03067	0.0002041	0.2686	OR7E24,ZNF699	intergenic
rs138033375	3-59788529	3	59788529	G/C	0.02914	0.0002041	0.2686	FHIT	intronic
rs181379201	19-9396249	19	9396249	A/C	0.03067	0.0002041	0.2686	OR7E24,ZNF699	intergenic
rs73500786	19-9396603	19	9396603	G/C	0.03067	0.0002041	0.2686	OR7E24,ZNF699	intergenic
rs73500788	19-9396722	19	9396722	A/G	0.03067	0.0002041	0.2686	OR7E24,ZNF699	intergenic
rs76553812	13-100137390	13	100137390	G/T	0.06365	0.0002046	0.3812	UBAC2,LINC01232	intergenic
rs7740856	6-132082539	6	132082539	T/C	0.411	0.0002046	0.5707	ENPP3,MIR548H5	intergenic
rs9321311	6-132085006	6	132085006	A/G	0.411	0.0002046	0.5707	ENPP3,MIR548H5	intergenic
6-3263106	6-3263106	6	3263106	A/G	0.3107	0.0002049	1.925	PSMG4	intronic
rs16874697	7-28900091	7	28900091	T/C	0.1925	0.0002055	0.5205	CREB5,TRIL	intergenic
7-137814533	7-137814533	7	137814533	T/C	0.2155	0.0002057	0.5328	MIR4468,TRIM24	intergenic
rs2936537	8-6641444	8	6641444	G/A	0.309	0.0002059	0.5616	AGPAT5,XKR5	intergenic
rs17819110	12-12753274	12	12753274	G/C	0.1442	0.000206	2.597	DUSP16,CREBL2	intergenic
rs2493569	13-102531292	13	102531292	C/T	0.3421	0.0002064	0.5637	FGF14	intronic
rs112090417	1-169759462	1	169759462	A/G	0.09049	0.0002066	0.4228	SELE,METTL18	intergenic
rs74684188	1-169765139	1	169765139	C/T	0.09049	0.0002066	0.4228	C1orf112	intronic
rs117970027	10-96913370	10	96913370	T/C	0.0161	0.0002071	0.1799	CYP2C8,ACSM6	intergenic
rs144149966	3-45279836	3	45279836	A/T	0.0161	0.0002071	0.1799	TMEM158,LARS2	intergenic
rs149837497	7-70488601	7	70488601	G/A	0.0161	0.0002071	0.1799	AUTS2,GALNT17	intergenic
rs201035113	13-82193366	13	82193366	G/GTTAA	0.01687	0.0002071	0.1799	LINC00564,NONE	intergenic
rs376910820	10-68665498	10	68665498	T/C	0.01764	0.0002071	0.1799	LOC101928961	ncRNA_intronic
rs60318766	12-94239156	12	94239156	A/G	0.01764	0.0002071	0.1799	CRADD	intronic
rs79346136	2-229642952	2	229642952	A/G	0.0161	0.0002071	0.1799	SPHKAP,PID1	intergenic
5-33626111	5-33626111	5	33626111	T/C	0.4156	0.0002074	0.5693	ADAMTS12	intronic
6-3270064	6-3270064	6	3270064	T/C	0.3098	0.0002079	1.914	SLC22A23	UTR3
rs78040927	14-25511476	14	25511476	T/TCTTACA	0.09586	0.0002079	0.4337	STXBP6	intronic
4-46934481	4-46934481	4	46934481	A/G	0.3344	0.000208	0.567	GABRA4	intronic
4-46936822	4-46936822	4	46936822	C/T	0.3344	0.000208	0.567	GABRA4	intronic
rs9517961	13-100708262	13	100708262	T/C	0.2048	0.000209	2.198	LINC00554,LOC105370333	intergenic
rs141620987	5-134099198	5	134099198	A/C	0.0115	0.0002091	0.1327	DDX46	intronic
rs141802075	2-9782146	2	9782146	T/C	0.01227	0.0002091	0.1327	YWHAQ,TAF1B	intergenic
rs146665454	6-106477929	6	106477929	C/T	0.01227	0.0002091	0.1327	PREP,PRDM1	intergenic
rs181358851	15-24114113	15	24114113	T/A	0.0115	0.0002091	0.1327	NDN,PWRN4	intergenic
rs181459432	9-111580415	9	111580415	C/G	0.01227	0.0002091	0.1327	KLF4,ACTL7B	intergenic
rs187474076	6-67605034	6	67605034	A/T	0.0115	0.0002091	0.1327	SLC25A51P1,LOC102723883	intergenic
rs188875692	2-124694532	2	124694532	G/C	0.0115	0.0002091	0.1327	LINC01826,CNTNAP5	intergenic
rs189583579	6-73195329	6	73195329	A/G	0.0115	0.0002091	0.1327	RIMS1,KCNQ5	intergenic
rs371487540	6-73450724	6	73450724	T/C	0.0115	0.0002091	0.1327	KCNQ5	intronic
rs371896197	8-3295404	8	3295404	T/G	0.0115	0.0002091	0.1327	CSMD1	intronic
rs75159893	6-67590054	6	67590054	T/G	0.0115	0.0002091	0.1327	SLC25A51P1,LOC102723883	intergenic
rs76301994	14-103198620	14	103198620	A/G	0.01227	0.0002091	0.1327	RCOR1,TRAF3	intergenic
rs78647477	2-124695313	2	124695313	T/A	0.0115	0.0002091	0.1327	LINC01826,CNTNAP5	intergenic
rs111537579	10-98163857-1	10	98163857	G/T	0.02464	0.0002095	0.2378	TLL2	intronic
2-129697122	2-129697122	2	129697122	C/T	0.4156	0.0002099	0.5716	LOC101927881,LINC01854	intergenic
rs9888127	10-28669441-1	10	28669441	A/C	0.09601	0.00021	0.4346	MPP7,LOC105376468	intergenic
8-48083544	8-48083544	8	48083544	C/G	0.1503	0.0002105	0.4881	LINC00293,LOC100287846	intergenic
rs79305801	15-94828054	15	94828054	TG/T	0.1465	0.0002105	0.4881	LINC01581,MCTP2	intergenic
6-3264776	6-3264776	6	3264776	C/G	0.309	0.0002107	1.906	PSMG4	intronic
2-129712990	2-129712990	2	129712990	TC/T	0.4195	0.0002123	0.5701	LOC101927881,LINC01854	intergenic
rs147929137	11-125692983	11	125692983	C/T	0.02454	0.0002127	0.2384	PATE3,PATE4	intergenic
rs184896535	2-37267458	2	37267458	A/G	0.02377	0.0002127	0.2384	HEATR5B	intronic
rs77505348	6-42255540	6	42255540	T/C	0.02531	0.0002127	0.2384	TRERF1	intronic
12-113172242	12-113172242	12	113172242	T/C	0.3113	0.0002129	0.5614	RPH3A	intronic
12-113172459	12-113172459	12	113172459	C/G	0.3113	0.0002129	0.5614	RPH3A	intronic
12-113173494	12-113173494	12	113173494	G/A	0.3113	0.0002129	0.5614	RPH3A	intronic
rs56229458	3-139559147	3	139559147	A/T	0.3681	0.0002129	1.829	NMNAT3,CLSTN2	intergenic
rs3816750	8-3566519	8	3566519	A/G	0.2347	0.0002134	0.5408	CSMD1	intronic
rs1879973	7-29144346	7	29144346	T/C	0.2914	0.0002143	0.5539	CPVL	intronic
rs5750115	22-35959242	22	35959242	A/G	0.2891	0.0002143	0.5539	RASD2,MB	intergenic
2-129700223	2-129700223	2	129700223	G/A	0.4164	0.0002145	0.5738	LOC101927881,LINC01854	intergenic
2-129700617	2-129700617	2	129700617	T/C	0.4164	0.0002145	0.5738	LOC101927881,LINC01854	intergenic
2-129700955	2-129700955	2	129700955	A/G	0.4164	0.0002145	0.5738	LOC101927881,LINC01854	intergenic
2-129706655	2-129706655	2	129706655	A/T	0.4164	0.0002145	0.5738	LOC101927881,LINC01854	intergenic
2-129716483	2-129716483	2	129716483	A/C	0.4202	0.0002151	0.5723	LOC101927881,LINC01854	intergenic
2-129717684	2-129717684	2	129717684	G/A	0.4202	0.0002151	0.5723	LOC101927881,LINC01854	intergenic
2-129736878	2-129736878	2	129736878	C/G	0.4202	0.0002151	0.5723	LOC101927881,LINC01854	intergenic
rs3127473	1-244488261	1	244488261	C/T	0.08436	0.0002156	0.4163	ZBTB18,C1orf100	intergenic
7-53502968	7-53502968	7	53502968	A/G	0.161	0.000216	2.495	POM121L12,LINC01446	intergenic
10-36430192	10-36430192	10	36430192	G/C	0.1679	0.0002162	0.509	PCAT5,ANKRD30A	intergenic
rs11643855	16-78419958	16	78419958	T/C	0.191	0.0002162	2.27	WWOX	intronic
rs4672006	2-55251511	2	55251511	G/C	0.1679	0.0002162	0.509	RTN4	intronic
3-70900071	3-70900071	3	70900071	T/G	0.1189	0.000217	0.4684	SAMMSON,FOXP1	intergenic
8-47982747	8-47982747	8	47982747	C/T	0.1212	0.000217	0.4684	LINC00293,LOC100287846	intergenic
rs139713952	7-81987852	7	81987852	C/G	0.01534	0.0002173	0.1588	CACNA2D1	intronic
rs140286717	16-70643439	16	70643439	C/G	0.01457	0.0002173	0.1588	IL34	intronic
rs141944678	12-89355078	12	89355078	C/T	0.0138	0.0002173	0.1588	KITLG,LINC02458	intergenic
rs145568310	7-82012178	7	82012178	A/C	0.01534	0.0002173	0.1588	CACNA2D1	intronic
rs200628901	1-115319505	1	115319505	T/A	0.0138	0.0002173	0.1588	SIKE1	intronic
rs3801689	7-81995213	7	81995213	G/A	0.01534	0.0002173	0.1588	CACNA2D1	intronic
rs570802197	7-82012009	7	82012009	TA/T	0.01534	0.0002173	0.1588	CACNA2D1	intronic
rs74927956	7-82012457	7	82012457	C/T	0.01534	0.0002173	0.1588	CACNA2D1	intronic
rs76276864	7-81986520	7	81986520	G/A	0.01534	0.0002173	0.1588	CACNA2D1	intronic
rs77029585	7-82011519	7	82011519	C/T	0.01534	0.0002173	0.1588	CACNA2D1	intronic
rs80109716	7-82010337	7	82010337	C/T	0.01534	0.0002173	0.1588	CACNA2D1	intronic
5-67957862	5-67957862	5	67957862	C/T	0.4225	0.0002175	1.79	PIK3R1,LINC02198	intergenic
7-53503412	7-53503412	7	53503412	T/G	0.1603	0.0002179	2.478	POM121L12,LINC01446	intergenic
rs13235271	7-28903158	7	28903158	A/G	0.1933	0.000218	0.524	CREB5,TRIL	intergenic
rs11630139	15-95128216	15	95128216	C/G	0.03834	0.0002188	NA	MCTP2,LOC440311	intergenic
rs76666828	15-95132585	15	95132585	T/C	0.03834	0.0002188	NA	MCTP2,LOC440311	intergenic
7-137835274	7-137835274	7	137835274	A/G	0.191	0.0002194	0.5191	MIR4468,TRIM24	intergenic
2-129722153	2-129722153	2	129722153	A/C	0.421	0.0002199	0.5746	LOC101927881,LINC01854	intergenic
2-129734206	2-129734206	2	129734206	A/C	0.421	0.0002199	0.5746	LOC101927881,LINC01854	intergenic
4-170745579	4-170745579	4	170745579	T/C	0.04985	0.0002206	0.3425	HPF1,LINC02275	intergenic
rs55958461	4-170744990	4	170744990	C/T	0.04985	0.0002206	0.3425	HPF1,LINC02275	intergenic
5-67954666	5-67954666	5	67954666	CAT/C	0.421	0.0002209	1.783	PIK3R1,LINC02198	intergenic
5-67954756	5-67954756	5	67954756	C/T	0.421	0.0002209	1.783	PIK3R1,LINC02198	intergenic
5-67955665	5-67955665	5	67955665	T/C	0.421	0.0002209	1.783	PIK3R1,LINC02198	intergenic
rs114373742	10-108598218	10	108598218	C/T	0.06595	0.0002209	5.874	SORCS1	intronic
rs118128133	10-108602734	10	108602734	T/C	0.06595	0.0002209	5.874	SORCS1	intronic
rs12539304	7-77609654	7	77609654	T/C	0.06442	0.0002209	5.874	PHTF2,MAGI2	intergenic
rs138635130	12-12063629	12	12063629	A/G	0.03681	0.0002214	NA	ETV6,BCL2L14	intergenic
rs141631549	11-112059112	11	112059112	C/T	0.03604	0.0002214	NA	BCO2	intronic
rs17037901	1-118661833	1	118661833	C/T	0.03604	0.0002214	NA	SPAG17	intronic
rs4624208	16-64916276	16	64916276	T/C	0.171	0.0002216	2.402	NONE,CDH11	intergenic
rs140162112	1-15217706	1	15217706	G/A	0.04371	0.0002217	0.3311	KAZN	intronic
rs141322167	17-66148484	17	66148484	T/C	0.04601	0.0002217	0.3311	LINC00674,LOC440461	intergenic
rs144555993	10-12342526	10	12342526	A/G	0.0361	0.0002217	NA	CDC123,CAMK1D	intergenic
rs67944473	17-76314666	17	76314666	T/C	0.04448	0.0002217	0.3311	LINC01993,SOCS3	intergenic
rs67952818	17-76314798	17	76314798	T/C	0.04448	0.0002217	0.3311	LINC01993,SOCS3	intergenic
rs72700304	4-170743085	4	170743085	A/G	0.04448	0.0002217	0.3311	HPF1,LINC02275	intergenic
rs13282569	8-5582704	8	5582704	T/C	0.3152	0.000222	0.5611	CSMD1,LOC100287015	intergenic
rs113111334	1-169769374	1	169769374	G/A	0.09126	0.000223	0.4286	C1orf112	intronic
rs151119293	1-169827894	1	169827894	A/ACAGT	0.09126	0.000223	0.4286	SCYL3	intronic
rs3817858	1-169843125-1	1	169843125	G/C	0.09126	0.000223	0.4286	SCYL3	intronic
rs75371037	1-169847228	1	169847228	G/A	0.09202	0.000223	0.4286	SCYL3	intronic
rs76877794	1-169791331	1	169791331	T/C	0.09126	0.000223	0.4286	C1orf112	intronic
rs77525605	1-169802948	1	169802948	C/A	0.09126	0.000223	0.4286	C1orf112	intronic
rs80067086	1-169803584	1	169803584	T/C	0.09126	0.000223	0.4286	C1orf112	intronic
rs80112923	1-169807492	1	169807492	C/T	0.09126	0.000223	0.4286	C1orf112	intronic
rs80225972	1-169782243	1	169782243	G/A	0.09126	0.000223	0.4286	C1orf112	intronic
2-3228716	2-3228716	2	3228716	C/A	0.2377	0.0002234	0.5439	EIPR1	intronic
2-3230146	2-3230146	2	3230146	C/T	0.2377	0.0002234	0.5439	EIPR1	intronic
2-3231551	2-3231551	2	3231551	G/C	0.2377	0.0002234	0.5439	EIPR1	intronic
rs111994366	5-1127350	5	1127350	A/G	0.2232	0.0002235	0.5342	SLC12A7,CTD-3080P12.3	intergenic
rs4623782	10-28668231	10	28668231	G/C	0.09663	0.0002236	0.4392	MPP7,LOC105376468	intergenic
rs7229005	18-72246081	18	72246081	C/T	0.2385	0.0002241	0.5388	CNDP1	intronic
4-131263678	4-131263678	4	131263678	G/A	0.434	0.0002249	1.789	LINC02466,LINC02479	intergenic
6-85680770-1	6-85680770-1	6	85680770	T/C	0.07515	0.0002254	0.4087	TBX18,LOC101928820	intergenic
6-85684919	6-85684919	6	85684919	A/G	0.07515	0.0002254	0.4087	TBX18,LOC101928820	intergenic
1-73779161-1	1-73779161-1	1	73779161	CTATTTATT/C	0.234	0.0002258	0.537	LINC01360	ncRNA_intronic
rs12405574	1-116725685	1	116725685	C/T	0.3804	0.0002266	0.5702	MAB21L3,ATP1A1	intergenic
rs10944484	6-65067404	6	65067404	A/C	0.273	0.000228	0.5556	EYS	intronic
rs12198980	6-63592128	6	63592128	G/C	0.2745	0.0002291	1.977	KHDRBS2,LGSN	intergenic
rs60807346	4-46772331	4	46772331	G/A	0.273	0.0002291	1.977	COX7B2	intronic
rs62305172	4-46771046	4	46771046	G/A	0.273	0.0002291	1.977	COX7B2	intronic
rs13125475	4-104553515	4	104553515	G/A	0.03298	0.0002293	0.2867	TACR3	intronic
rs13134657	4-104542141	4	104542141	C/A	0.03298	0.0002293	0.2867	TACR3	intronic
rs142089224	5-18298627	5	18298627	C/G	0.03221	0.0002293	0.2867	LINC02223,CDH18	intergenic
rs1564613	4-104546313	4	104546313	A/G	0.03298	0.0002293	0.2867	TACR3	intronic
rs17033923	4-104545046	4	104545046	C/T	0.03298	0.0002293	0.2867	TACR3	intronic
rs3127481	1-244470602	1	244470602	A/G	0.03374	0.0002293	0.2867	ZBTB18,C1orf100	intergenic
rs3796980	4-104544314	4	104544314	C/T	0.03298	0.0002293	0.2867	TACR3	intronic
rs6835480	4-104544123	4	104544123	A/G	0.03298	0.0002293	0.2867	TACR3	intronic
rs11694120	2-153026958	2	153026958	T/C	0.273	0.0002294	1.986	STAM2	intronic
rs2878380	1-116725599	1	116725599	C/G	0.3811	0.0002305	0.5725	MAB21L3,ATP1A1	intergenic
8-48071288	8-48071288	8	48071288	A/G	0.1856	0.0002306	0.5159	LINC00293,LOC100287846	intergenic
rs55900680	1-72730224	1	72730224	GATTA/G	0.1396	0.0002307	0.4885	NEGR1	intronic
rs572132434	1-16154753	1	16154753	C/G	0.01165	0.0002313	0.1348	UQCRHL,FLJ37453	intergenic
rs10943271	6-63592524	6	63592524	T/G	0.2738	0.0002314	1.968	KHDRBS2,LGSN	intergenic
rs2686582	3-167893832	3	167893832	C/T	0.4433	0.0002326	1.782	GOLIM4,EGFEM1P	intergenic
6-3267158	6-3267158	6	3267158	T/C	0.3198	0.0002333	1.898	PSMG4	intronic
17-71850605	17-71850605	17	71850605	C/T	0.1495	0.0002337	0.4964	LINC00469,RPL38	intergenic
17-71851278	17-71851278	17	71851278	C/G	0.1495	0.0002337	0.4964	LINC00469,RPL38	intergenic
rs66562860	14-72525987	14	72525987	T/C	0.2071	0.0002344	2.172	RGS6	intronic
2-55219989	2-55219989	2	55219989	A/C	0.3474	0.0002346	0.5701	RTN4	intronic
rs28649963	7-132436782	7	132436782	A/G	0.2101	0.0002349	2.184	FLJ40288,LOC100506937	intergenic
rs6973087	7-132435949	7	132435949	C/G	0.2101	0.0002349	2.184	FLJ40288,LOC100506937	intergenic
7-137818477	7-137818477	7	137818477	C/T	0.1925	0.0002361	0.526	MIR4468,TRIM24	intergenic
7-137825443	7-137825443	7	137825443	C/T	0.1925	0.0002361	0.526	MIR4468,TRIM24	intergenic
7-137835174	7-137835174	7	137835174	C/G	0.1925	0.0002361	0.526	MIR4468,TRIM24	intergenic
rs4728264	7-132437663	7	132437663	C/G	0.4448	0.0002363	1.769	FLJ40288,LOC100506937	intergenic
3-107176378-1	3-107176378-1	3	107176378	T/C	0.2596	0.0002373	2.014	LINC01990	ncRNA_intronic
rs116841435	4-168648834	4	168648834	A/G	0.04064	0.0002377	0.3194	SPOCK3,ANXA10	intergenic
rs369393882	1-169953105	1	169953105	C/CACTT	0.04141	0.0002377	0.3194	KIFAP3	intronic
rs45515893	16-2138219	16	2138219	T/C	0.04141	0.0002377	0.3194	TSC2	intronic
rs28495059	1-188560352	1	188560352	T/C	0.2776	0.0002383	0.5559	LINC01037,BRINP3	intergenic
rs34707473	1-188560457	1	188560457	A/G	0.2776	0.0002383	0.5559	LINC01037,BRINP3	intergenic
rs111226844	11-117895854	11	117895854	C/T	0.03681	0.0002392	NA	TMPRSS4-AS1	ncRNA_intronic
rs11826646	11-117890754	11	117890754	C/G	0.03681	0.0002392	NA	TMPRSS4-AS1	ncRNA_intronic
rs17121510	11-117876155	11	117876155	G/A	0.03681	0.0002392	NA	IL10RA,TMPRSS4-AS1	intergenic
rs3902606	15-95126802	15	95126802	G/A	0.03988	0.0002392	NA	MCTP2,LOC440311	intergenic
rs17020243	1-104713615	1	104713615	A/G	0.06135	0.0002394	0.3747	LOC100129138,LINC01676	intergenic
rs7531791	1-104705311	1	104705311	A/G	0.06135	0.0002394	0.3747	LOC100129138,LINC01676	intergenic
16-80497341	16-80497341	16	80497341	G/C	0.4502	0.0002398	1.77	LOC102724084	ncRNA_intronic
rs147555210	10-121999081	10	121999081	T/G	0.08589	0.0002398	0.4225	MIR4682,PLPP4	intergenic
rs3734088	5-82577833	5	82577833	A/G	0.08359	0.0002398	0.4225	XRCC4	intronic
3-70908989	3-70908989	3	70908989	TA/T	0.1219	0.0002399	0.4692	SAMMSON,FOXP1	intergenic
3-70909328	3-70909328	3	70909328	C/T	0.1219	0.0002399	0.4692	SAMMSON,FOXP1	intergenic
rs188357702	7-77608174	7	77608174	G/A	0.1051	0.00024	0.4537	PHTF2,MAGI2	intergenic
9-6086443	9-6086443	9	6086443	G/A	0.2232	0.0002411	0.5405	RANBP6,IL33	intergenic
9-6086714	9-6086714	9	6086714	C/T	0.2232	0.0002411	0.5405	RANBP6,IL33	intergenic
rs182659493	18-63272603-1	18	63272603	T/G	0.07296	0.0002411	0.4004	LINC01924,CDH7	intergenic
rs7245948	19-8304278	19	8304278	T/C	0.2169	0.0002412	0.5317	CERS4	intronic
2-55208953	2-55208953	2	55208953	A/ATATGAATCACATACAAGCTAAGAAAC	0.3482	0.0002422	0.5726	RTN4	intronic
1-180182972	1-180182972	1	180182972	A/G	0.3949	0.0002424	0.5726	FLJ23867,LHX4	intergenic
1-41100376	1-41100376	1	41100376	A/G	0.4517	0.0002425	1.763	RIMS3	intronic
rs28471674	9-98174980	9	98174980	A/G	0.4463	0.0002437	0.5776	FANCC,PTCH1	intergenic
22-49767410	22-49767410	22	49767410	G/T	0.4617	0.0002443	0.5742	LINC01310,NONE	intergenic
rs12406703	1-234472822	1	234472822	A/G	0.1135	0.0002443	3.049	SLC35F3,LOC101927765	intergenic
rs2677804	1-234473339	1	234473339	G/C	0.1135	0.0002443	3.049	SLC35F3,LOC101927765	intergenic
rs2677806	1-234474780	1	234474780	A/C	0.1135	0.0002443	3.049	SLC35F3,LOC101927765	intergenic
rs2343860	17-41530794	17	41530794	C/G	0.2247	0.0002452	2.118	MIR2117HG,DHX8	intergenic
rs10263307	7-144886410	7	144886410	T/C	0.1135	0.0002456	3.023	TPK1,CNTNAP2	intergenic
rs147835909	3-150683581	3	150683581	G/GGT	0.24	0.0002456	2.057	CLRN1	intronic
rs150118810	7-144886967	7	144886967	C/CCTTTCCTT	0.1135	0.0002456	3.023	TPK1,CNTNAP2	intergenic
rs17576554	1-234471296	1	234471296	G/T	0.1127	0.0002456	3.023	SLC35F3,LOC101927765	intergenic
rs62282747	3-150681566	3	150681566	A/C	0.24	0.0002456	2.057	CLRN1	intronic
rs62282753	3-150683490	3	150683490	A/T	0.24	0.0002456	2.057	CLRN1	intronic
rs72648307	6-63779802	6	63779802	C/A	0.1127	0.0002456	3.023	KHDRBS2,LGSN	intergenic
rs74440021	4-183776740	4	183776740	T/C	0.1143	0.0002456	3.023	TENM3,DCTD	intergenic
rs7625985	3-150683887	3	150683887	T/G	0.24	0.0002456	2.057	CLRN1	intronic
rs3806570	2-55239410	2	55239410	C/T	0.352	0.0002458	0.5718	RTN4	intronic
rs10508738	10-28671644	10	28671644	C/T	0.09739	0.0002459	0.4447	MPP7,LOC105376468	intergenic
rs17007953	3-70921296	3	70921296	A/G	0.09739	0.0002459	0.4447	SAMMSON,FOXP1	intergenic
rs75830316	10-28680564	10	28680564	T/C	0.09739	0.0002459	0.4447	MPP7,LOC105376468	intergenic
rs11868915	17-41532424	17	41532424	C/T	0.2232	0.000246	2.096	MIR2117HG,DHX8	intergenic
rs141475550	2-153011132-1	2	153011132	TACAAA/T	0.2788	0.0002467	1.965	STAM2	intronic
rs12107625	3-150684226	3	150684226	A/G	0.2393	0.0002468	2.047	CLRN1	intronic
rs138894612	3-150682618	3	150682618	T/A	0.2393	0.0002468	2.047	CLRN1	intronic
rs28368663	4-67231298	4	67231298	T/C	0.2416	0.0002468	2.047	MIR1269A,LOC101927237	intergenic
rs1609772	1-188553599	1	188553599	A/C	0.2784	0.0002469	0.5587	LINC01037,BRINP3	intergenic
rs28627959	1-188551703	1	188551703	C/T	0.2784	0.0002469	0.5587	LINC01037,BRINP3	intergenic
rs28676542	1-188558956	1	188558956	T/C	0.2784	0.0002469	0.5587	LINC01037,BRINP3	intergenic
rs67827471	1-188550869	1	188550869	A/C	0.2784	0.0002469	0.5587	LINC01037,BRINP3	intergenic
2-80008256	2-80008256	2	80008256	G/A	0.3244	0.000247	0.5684	CTNNA2	intronic
rs2623591	8-3554398	8	3554398	T/A	0.24	0.0002472	0.5479	CSMD1	intronic
rs3806464	2-152956499	2	152956499	T/C	0.2761	0.0002473	1.96	CACNB4	upstream
rs4664085	2-153023750	2	153023750	G/T	0.2768	0.0002473	1.96	STAM2	intronic
2-6760635	2-6760635	2	6760635	A/G	0.4686	0.0002475	0.5725	LINC01247,LINC01246	intergenic
rs12190350	6-63571821	6	63571821	A/C	0.2799	0.0002478	1.969	KHDRBS2,LGSN	intergenic
rs7420277	2-152959547	2	152959547	T/C	0.2768	0.0002478	1.969	CACNB4,STAM2	intergenic
6-3264526	6-3264526	6	3264526	C/T	0.3934	0.0002481	1.804	PSMG4	exonic
14-74647125	14-74647125	14	74647125	T/C	0.2569	0.0002483	0.5515	LIN52	intronic
13-27963260	13-27963260	13	27963260	G/A	0.4586	0.0002485	0.5764	RASL11A,GTF3A	intergenic
rs6976660	7-70050972	7	70050972	T/C	0.1135	0.0002486	3.075	AUTS2	intronic
rs79011976	8-47039668	8	47039668	A/G	0.1143	0.0002486	3.075	NONE,ASNSP1	intergenic
5-7271838	5-7271838	5	7271838	T/G	0.3528	0.0002488	1.837	MIR4454,LOC442132	intergenic
rs10743330	12-19791594	12	19791594	A/G	0.3006	0.0002489	0.5646	AEBP2,LINC02398	intergenic
rs10770515	12-19813213	12	19813213	T/C	0.3037	0.0002497	0.5619	AEBP2,LINC02398	intergenic
rs2928606	8-6638557	8	6638557	G/T	0.3014	0.0002497	0.5619	AGPAT5,XKR5	intergenic
rs2978927	8-6638552	8	6638552	T/A	0.3014	0.0002497	0.5619	AGPAT5,XKR5	intergenic
rs3115995	8-6638524	8	6638524	T/C	0.3014	0.0002497	0.5619	AGPAT5,XKR5	intergenic
7-137831360	7-137831360	7	137831360	C/T	0.1933	0.0002498	0.5294	MIR4468,TRIM24	intergenic
11-5687562	11-5687562	11	5687562	G/C	0.3903	0.0002507	1.797	TRIM5	intronic
rs150946875	13-114886035	13	114886035	G/C	0.0711	0.000251	4.793	RASA3	intronic
rs7340476	2-55227346	2	55227346	C/G	0.3558	0.0002512	0.5711	RTN4	intronic
rs71523019	1-222682283	1	222682283	G/T	0.4686	0.0002515	1.755	LINC01655,HHIPL2	intergenic
17-71851382	17-71851382	17	71851382	A/G	0.1503	0.0002521	0.5005	LINC00469,RPL38	intergenic
2-164729019	2-164729019	2	164729019	G/A	0.1518	0.0002521	0.5005	FIGN,GRB14	intergenic
2-164730212	2-164730212	2	164730212	G/C	0.1518	0.0002521	0.5005	FIGN,GRB14	intergenic
rs77420346	2-37308647	2	37308647	C/T	0.1526	0.0002521	0.5005	HEATR5B	intronic
rs7661647	4-31766707	4	31766707	T/C	0.06595	0.0002526	0.3872	LINC02497,LINC02506	intergenic
rs6075043	20-16272913	20	16272913	T/C	0.3551	0.000253	1.83	KIF16B	intronic
1-180171254	1-180171254	1	180171254	T/C	0.4724	0.0002544	0.5769	FLJ23867,LHX4	intergenic
rs12503686	4-189023145	4	189023145	G/T	0.4939	0.0002548	1.755	TRIML2	intronic
3-70913201	3-70913201	3	70913201	GA/G	0.1227	0.0002552	0.4739	SAMMSON,FOXP1	intergenic
4-189010237	4-189010237	4	189010237	G/A	0.4969	0.0002558	0.5725	ZFP42,TRIML2	intergenic
4-189019720	4-189019720	4	189019720	A/G	0.4969	0.0002558	0.5725	TRIML2	intronic
4-189021047	4-189021047	4	189021047	C/T	0.4969	0.0002558	0.5725	TRIML2	intronic
4-189021095	4-189021095	4	189021095	ATACT/A	0.4969	0.0002558	0.5725	TRIML2	intronic
4-189021100	4-189021100	4	189021100	GC/G	0.4969	0.0002558	0.5725	TRIML2	intronic
4-189021647	4-189021647	4	189021647	C/T	0.4969	0.0002558	0.5725	TRIML2	intronic
4-189021919	4-189021919	4	189021919	C/T	0.4969	0.0002558	0.5725	TRIML2	intronic
rs2978924	8-6639650	8	6639650	G/A	0.3021	0.0002565	0.5645	AGPAT5,XKR5	intergenic
rs2978925	8-6639645	8	6639645	A/C	0.3021	0.0002565	0.5645	AGPAT5,XKR5	intergenic
rs9693912	8-6639462	8	6639462	T/A	0.3021	0.0002565	0.5645	AGPAT5,XKR5	intergenic
rs12464070	2-55247477	2	55247477	C/T	0.3566	0.000257	0.5735	RTN4	intronic
rs113440073	9-13029920	9	13029920	A/AAGTCT	0.02684	0.0002572	0.2613	SNORD137,MPDZ	intergenic
rs12002210	9-13033069	9	13033069	A/G	0.02684	0.0002572	0.2613	SNORD137,MPDZ	intergenic
rs138810710	1-104104236	1	104104236	T/G	0.02761	0.0002572	0.2613	AMY2B	intronic
rs145338740	1-185748775	1	185748775	A/G	0.02684	0.0002572	0.2613	HMCN1	intronic
rs147710295	20-18222148	20	18222148	A/G	0.02684	0.0002572	0.2613	KAT14,ZNF133	intergenic
rs2203826	8-8183402	8	8183402	C/T	0.02684	0.0002572	0.2613	PRAG1	intronic
rs3748782	1-104130168	1	104130168	T/G	0.02761	0.0002572	0.2613	AMY2B,AMY2A	intergenic
rs57029243	9-13030549	9	13030549	C/CAA	0.02684	0.0002572	0.2613	SNORD137,MPDZ	intergenic
rs7041198	9-13031676	9	13031676	C/T	0.02684	0.0002572	0.2613	SNORD137,MPDZ	intergenic
rs71507361	9-13032444	9	13032444	G/C	0.02684	0.0002572	0.2613	SNORD137,MPDZ	intergenic
rs73647478	9-13030832	9	13030832	A/G	0.02684	0.0002572	0.2613	SNORD137,MPDZ	intergenic
rs12286010	11-36285685	11	36285685	A/G	0.02147	0.0002574	0.2272	LDLRAD3,COMMD9	intergenic
rs138410985	16-51534864	16	51534864	C/T	0.02301	0.0002574	0.2272	SALL1,LINC01571	intergenic
rs140600786	2-36892661	2	36892661	A/T	0.02147	0.0002574	0.2272	FEZ2,VIT	intergenic
rs141997179	4-59974845	4	59974845	T/A	0.02147	0.0002574	0.2272	LINC02429,MIR548AG1	intergenic
rs142010526	4-59916199	4	59916199	T/C	0.02147	0.0002574	0.2272	LINC02429,MIR548AG1	intergenic
rs142919440	4-55907657	4	55907657	T/C	0.02301	0.0002574	0.2272	KIT,KDR	intergenic
rs144411131	2-53097085	2	53097085	A/G	0.02147	0.0002574	0.2272	MIR4431,ASB3	intergenic
rs146078332	4-55919415	4	55919415	C/G	0.02301	0.0002574	0.2272	KIT,KDR	intergenic
rs73195235	4-59971537	4	59971537	T/G	0.02147	0.0002574	0.2272	LINC02429,MIR548AG1	intergenic
rs74972357	4-59971283	4	59971283	T/G	0.02147	0.0002574	0.2272	LINC02429,MIR548AG1	intergenic
rs77407254	4-59973986	4	59973986	C/A	0.02147	0.0002574	0.2272	LINC02429,MIR548AG1	intergenic
rs78075730	4-59971748	4	59971748	G/C	0.02147	0.0002574	0.2272	LINC02429,MIR548AG1	intergenic
rs9640680	7-104243750	7	104243750	A/C	0.2814	0.0002574	0.5589	LHFPL3	intronic
15-38497757	15-38497757	15	38497757	A/G	0.227	0.0002575	0.5417	LINC01852,SPRED1	intergenic
rs145980762	2-55053660	2	55053660	T/C	0.227	0.0002575	0.5417	EML6	intronic
rs982074	3-139619410	3	139619410	T/C	0.3566	0.0002577	1.836	NMNAT3,CLSTN2	intergenic
rs117764350	5-18314580	5	18314580	G/A	0.05215	0.0002584	0.3512	LINC02223,CDH18	intergenic
rs138966501	1-6587507	1	6587507	A/G	0.05061	0.0002584	0.3512	NOL9	intronic
rs10795958	10-12580108	10	12580108	A/G	0.1143	0.0002586	0.4627	CAMK1D	intronic
rs10834430	11-24703515	11	24703515	G/T	0.3604	0.0002586	0.5702	LUZP2	intronic
rs13425892	2-202747624	2	202747624	A/G	0.1158	0.0002586	0.4627	CDK15	intronic
rs9911350	17-13856721	17	13856721	T/C	0.1158	0.0002586	0.4627	HS3ST3A1,CDRT15P1	intergenic
6-85666851	6-85666851	6	85666851	A/G	0.07592	0.0002588	0.4152	TBX18,LOC101928820	intergenic
6-85719182	6-85719182	6	85719182	T/C	0.07592	0.0002588	0.4152	TBX18,LOC101928820	intergenic
6-85719183	6-85719183	6	85719183	A/G	0.07592	0.0002588	0.4152	TBX18,LOC101928820	intergenic
4-189020633	4-189020633	4	189020633	G/A	0.4977	0.0002591	0.5747	TRIML2	intronic
4-189020865	4-189020865	4	189020865	G/A	0.4977	0.0002591	0.5747	TRIML2	intronic
4-189022324	4-189022324	4	189022324	C/T	0.4977	0.0002591	0.5747	TRIML2	exonic
rs75352554	12-19782515-1	12	19782515	C/T	0.2685	0.0002604	0.551	AEBP2,LINC02398	intergenic
rs3841945	3-151085842	3	151085842	A/AAAT	0.3006	0.0002605	1.911	MED12L,P2RY12	intronic
11-104359850	11-104359850	11	104359850	T/A	0.2439	0.0002608	0.5487	MIR7641-1,LOC102723895	intergenic
rs11867173	17-66774096	17	66774096	C/T	0.1748	0.0002608	2.342	LINC01482,ABCA8	intergenic
rs76550968	17-41519578	17	41519578	T/G	0.161	0.0002611	2.407	ARL4D,MIR2117HG	intergenic
rs61093849	11-32308366-1	11	32308366	T/C	0.02304	0.0002616	0.2277	SNORA88,WT1	intergenic
rs10161200	12-19804858	12	19804858	C/G	0.3075	0.000262	0.5617	AEBP2,LINC02398	intergenic
20-4273898	20-4273898	20	4273898	C/T	0.4011	0.0002623	1.794	ADRA1D,PRNP	intergenic
rs6684093	1-3060181	1	3060181	T/C	0.3988	0.0002625	0.5771	PRDM16	intronic
rs11644423	16-78393020	16	78393020	C/T	0.171	0.0002626	2.327	WWOX	intronic
rs12444202	16-78395155	16	78395155	A/G	0.171	0.0002626	2.327	WWOX	intronic
rs12716854	16-78392984	16	78392984	T/G	0.171	0.0002626	2.327	WWOX	intronic
rs8060676	16-78392710	16	78392710	C/T	0.171	0.0002626	2.327	WWOX	intronic
16-73402929	16-73402929	16	73402929	A/T	0.3305	0.0002632	1.86	C16orf47,LINC01568	intergenic
rs12347960	9-132912150	9	132912150	A/G	0.1058	0.0002636	3.146	LOC401554,NCS1	intergenic
rs79480952	16-66297245	16	66297245	C/T	0.05445	0.0002636	7.433	LINC00922,CDH5	intergenic
rs112370935	2-1604775	2	1604775	T/A	0.05692	0.0002637	7.581	TPO,PXDN	intergenic
rs12677049	8-5582510	8	5582510	T/C	0.3041	0.0002637	0.5632	CSMD1,LOC100287015	intergenic
22-37199593	22-37199593	22	37199593	T/C	0.0768	0.0002641	0.416	PVALB	intronic
8-48012073	8-48012073	8	48012073	A/G	0.2646	0.0002645	0.552	LINC00293,LOC100287846	intergenic
rs12500011	4-189018117	4	189018117	G/T	0.4985	0.0002648	0.5769	TRIML2	intronic
rs1863173	2-173642237	2	173642237	T/C	0.4977	0.0002648	0.5769	RAPGEF4	intronic
rs79285098	4-38301189	4	38301189	T/C	0.4041	0.000265	0.5758	TBC1D1,LINC01258	intergenic
16-73413878	16-73413878	16	73413878	A/G	0.3044	0.000266	1.894	C16orf47,LINC01568	intergenic
rs10187630	2-153006039	2	153006039	C/T	0.283	0.0002662	1.943	STAM2	intronic
13-114912482-1	13-114912482-1	13	114912482	A/G	0.03929	0.0002663	0.3044	RASA3,CDC16	intergenic
17-71849700	17-71849700	17	71849700	T/C	0.1534	0.0002663	0.5	LINC00469,RPL38	intergenic
rs10179638	2-64392480	2	64392480	T/G	0.2807	0.0002666	0.5617	PELI1,LINC00309	intergenic
rs1517813	12-83544885	12	83544885	G/A	0.2799	0.0002666	0.5617	TMTC2,SLC6A15	intergenic
rs200285878	4-48888806	4	48888806	C/CACAATAA	0.1863	0.0002666	0.5218	OCIAD2	intronic
rs12468532	2-153008206	2	153008206	G/C	0.2837	0.0002668	1.952	STAM2	intronic
rs12693270	2-153012960	2	153012960	G/A	0.2837	0.0002668	1.952	STAM2	intronic
rs13003423	2-153006452	2	153006452	C/G	0.2837	0.0002668	1.952	STAM2	intronic
rs4664531	2-152986041	2	152986041	C/T	0.2837	0.0002668	1.952	STAM2	intronic
rs4664537	2-153004967	2	153004967	C/T	0.2837	0.0002668	1.952	STAM2	intronic
rs62176479	2-153008941	2	153008941	C/T	0.2837	0.0002668	1.952	STAM2	intronic
rs6650779	2-153007034	2	153007034	G/A	0.2837	0.0002668	1.952	STAM2	intronic
rs11653251	17-47626067	17	47626067	C/T	0.3336	0.0002677	0.57	LOC100288866	ncRNA_intronic
rs75472048	21-30879613	21	30879613	A/AAG	0.3321	0.0002677	0.57	BACH1-IT3,GRIK1	intergenic
rs10834427	11-24700682	11	24700682	T/A	0.362	0.0002683	0.5751	LUZP2	intronic
rs12202324	6-63584386	6	63584386	C/T	0.283	0.0002686	1.935	KHDRBS2,LGSN	intergenic
rs12615156	2-152979978	2	152979978	C/G	0.2822	0.0002686	1.935	STAM2	intronic
rs149764949	14-44970224	14	44970224	T/C	0.2807	0.0002686	1.935	NONE,FSCB	intergenic
rs3768649	2-153003104	2	153003104	C/G	0.2822	0.0002686	1.935	STAM2	intronic
rs4473376	2-152984565	2	152984565	T/C	0.2822	0.0002686	1.935	STAM2	intronic
rs4664535	2-153004253	2	153004253	A/G	0.2822	0.0002686	1.935	STAM2	intronic
rs71410474	2-152983748	2	152983748	T/TG	0.2822	0.0002686	1.935	STAM2	intronic
rs1363901	5-64440490	5	64440490	T/C	0.2178	0.0002689	0.5346	CWC27,ADAMTS6	intergenic
rs264781	5-64437331	5	64437331	T/C	0.2178	0.0002689	0.5346	CWC27,ADAMTS6	intergenic
rs62194543	2-238930632	2	238930632	G/A	0.2147	0.0002689	0.5346	UBE2F-SCLY	ncRNA_intronic
6-3285286	6-3285286	6	3285286	A/G	0.4072	0.0002691	1.789	SLC22A23	intronic
9-31597635	9-31597635	9	31597635	C/T	0.4095	0.0002694	0.5744	LINC01243,ACO1	intergenic
rs73586667	20-4303278	20	4303278	C/T	0.362	0.0002697	1.821	ADRA1D,PRNP	intergenic
rs12207127	6-63573763	6	63573763	A/G	0.2826	0.00027	1.931	KHDRBS2,LGSN	intergenic
rs74403228	2-153016811	2	153016811	T/C	0.2819	0.00027	1.931	STAM2	intronic
9-31591132	9-31591132	9	31591132	T/C	0.4064	0.0002701	0.5781	LINC01243,ACO1	intergenic
9-31600939	9-31600939	9	31600939	G/A	0.4064	0.0002701	0.5781	LINC01243,ACO1	intergenic
rs34102992	4-15726087	4	15726087	G/A	0.2439	0.0002713	2.023	BST1	intronic
rs35016714	4-15726421	4	15726421	G/A	0.2439	0.0002713	2.023	BST1	intronic
rs6828144	4-15727389	4	15727389	C/T	0.2439	0.0002713	2.023	BST1	intronic
rs3123698	1-244488097	1	244488097	A/G	0.08589	0.0002722	0.4286	ZBTB18,C1orf100	intergenic
rs3127472	1-244486788	1	244486788	C/G	0.08589	0.0002722	0.4286	ZBTB18,C1orf100	intergenic
11-104334754	11-104334754	11	104334754	A/G	0.2446	0.0002723	0.5517	MIR7641-1,LOC102723895	intergenic
11-104337423	11-104337423	11	104337423	C/A	0.2446	0.0002723	0.5517	MIR7641-1,LOC102723895	intergenic
11-104337651	11-104337651	11	104337651	A/G	0.2446	0.0002723	0.5517	MIR7641-1,LOC102723895	intergenic
11-104338652	11-104338652	11	104338652	C/T	0.2446	0.0002723	0.5517	MIR7641-1,LOC102723895	intergenic
11-104345561	11-104345561	11	104345561	A/G	0.2446	0.0002723	0.5517	MIR7641-1,LOC102723895	intergenic
11-104352615	11-104352615	11	104352615	A/G	0.2446	0.0002723	0.5517	MIR7641-1,LOC102723895	intergenic
11-104354387	11-104354387	11	104354387	A/G	0.2446	0.0002723	0.5517	MIR7641-1,LOC102723895	intergenic
11-104360819	11-104360819	11	104360819	A/G	0.2446	0.0002723	0.5517	MIR7641-1,LOC102723895	intergenic
11-104364404	11-104364404	11	104364404	A/G	0.2446	0.0002723	0.5517	MIR7641-1,LOC102723895	intergenic
11-104380020	11-104380020	11	104380020	AAGCACTAGTTAAG/A	0.2446	0.0002723	0.5517	MIR7641-1,LOC102723895	intergenic
11-104384995	11-104384995	11	104384995	C/T	0.2446	0.0002723	0.5517	MIR7641-1,LOC102723895	intergenic
11-104385656	11-104385656	11	104385656	G/C	0.2446	0.0002723	0.5517	MIR7641-1,LOC102723895	intergenic
11-104385697	11-104385697	11	104385697	A/G	0.2446	0.0002723	0.5517	MIR7641-1,LOC102723895	intergenic
11-104397499	11-104397499	11	104397499	T/G	0.2446	0.0002723	0.5517	MIR7641-1,LOC102723895	intergenic
11-104402586	11-104402586	11	104402586	G/A	0.2446	0.0002723	0.5517	MIR7641-1,LOC102723895	intergenic
11-104402721	11-104402721	11	104402721	C/T	0.2446	0.0002723	0.5517	MIR7641-1,LOC102723895	intergenic
11-104403709	11-104403709	11	104403709	A/T	0.2446	0.0002723	0.5517	MIR7641-1,LOC102723895	intergenic
rs17067053	8-3562643	8	3562643	C/A	0.2446	0.0002723	0.5517	CSMD1	intronic
rs34868604	22-49569536	22	49569536	A/G	0.07745	0.0002736	4.211	LINC01310,NONE	intergenic
rs56923850	18-70191558	18	70191558	T/C	0.07899	0.0002736	4.211	LINC01899,CBLN2	intergenic
rs76236062	4-99881335	4	99881335	T/A	0.07745	0.0002736	4.211	EIF4E,METAP1	intergenic
rs12638882	3-139554581	3	139554581	G/C	0.3612	0.0002738	1.814	NMNAT3,CLSTN2	intergenic
rs10074415	5-73548364	5	73548364	A/G	0.1005	0.0002743	3.334	ARHGEF28,LINC01335	intergenic
rs10493752	1-84996256	1	84996256	T/A	0.03834	0.0002744	0.3062	SPATA1	intronic
rs11164000	1-84999227	1	84999227	C/G	0.03834	0.0002744	0.3062	SPATA1	intronic
rs11164005	1-85011862	1	85011862	T/C	0.03834	0.0002744	0.3062	SPATA1	intronic
rs118177478	12-73108830	12	73108830	G/A	0.03834	0.0002744	0.3062	TRHDE,LINC02444	intergenic
rs11843038	13-114948227	13	114948227	A/G	0.03911	0.0002744	0.3062	RASA3,CDC16	intergenic
rs12140532	1-84993634	1	84993634	A/G	0.03834	0.0002744	0.3062	SPATA1	intronic
rs140818094	3-140790112	3	140790112	G/GCAGGCGGCAGGAGGGCTGAC	0.03834	0.0002744	0.3062	SPSB4	intronic
rs1517602	1-85021557	1	85021557	G/A	0.03834	0.0002744	0.3062	CTBS,SPATA1	intronic
rs17374628	1-84996177	1	84996177	C/T	0.03834	0.0002744	0.3062	SPATA1	intronic
rs17374941	1-85022523	1	85022523	C/T	0.03834	0.0002744	0.3062	CTBS	intronic
rs189075976	11-32552674	11	32552674	C/G	0.03834	0.0002744	0.3062	WT1-AS,EIF3M	intergenic
rs192157515	17-80462706	17	80462706	A/G	0.03758	0.0002744	0.3062	NARF,FOXK2	intergenic
rs1928453	13-114915499	13	114915499	G/A	0.03911	0.0002744	0.3062	RASA3,CDC16	intergenic
rs2987456	13-114916858	13	114916858	C/T	0.03911	0.0002744	0.3062	RASA3,CDC16	intergenic
rs386278	13-114916771	13	114916771	C/G	0.03911	0.0002744	0.3062	RASA3,CDC16	intergenic
rs446581	13-114916460	13	114916460	C/A	0.03911	0.0002744	0.3062	RASA3,CDC16	intergenic
rs4907080	1-85001345	1	85001345	C/T	0.03834	0.0002744	0.3062	SPATA1	intronic
rs75688971	20-58296885	20	58296885	C/T	0.03758	0.0002744	0.3062	PHACTR3	intronic
rs10795959	10-12580412	10	12580412	T/G	0.115	0.0002749	0.4676	CAMK1D	intronic
rs16871023	5-73215237	5	73215237	A/G	0.05675	0.0002749	7.667	ARHGEF28	intronic
rs7201949	16-66286711	16	66286711	C/T	0.05598	0.0002749	7.667	LINC00922,CDH5	intergenic
rs35492598	12-27798349	12	27798349	T/C	0.1066	0.0002751	0.4552	PPFIBP1	intronic
4-46952602	4-46952602	4	46952602	A/G	0.3321	0.0002757	0.5726	GABRA4	intronic
4-46956567	4-46956567	4	46956567	G/T	0.3321	0.0002757	0.5726	GABRA4	intronic
4-46957305	4-46957305	4	46957305	A/G	0.3321	0.0002757	0.5726	GABRA4	intronic
6-3277298	6-3277298	6	3277298	C/T	0.4057	0.0002762	1.775	SLC22A23	intronic
9-31608460	9-31608460	9	31608460	C/T	0.4149	0.0002762	0.5753	LINC01243,ACO1	intergenic
1-55694448	1-55694448	1	55694448	C/T	0.1219	0.0002763	0.4786	MIR4422HG	ncRNA_intronic
rs17738455	5-169445782	5	169445782	G/A	0.1235	0.0002763	0.4786	DOCK2	intronic
rs73312360	5-169446621	5	169446621	C/T	0.1235	0.0002763	0.4786	DOCK2	intronic
rs73800262	5-169443164	5	169443164	G/A	0.1235	0.0002763	0.4786	DOCK2	intronic
13-102519493	13-102519493	13	102519493	A/G	0.3397	0.0002764	0.5695	FGF14	intronic
4-46937725	4-46937725	4	46937725	G/A	0.3351	0.0002764	0.5695	GABRA4	intronic
rs12667073	7-104215563	7	104215563	A/G	0.3367	0.0002764	0.5695	LHFPL3	intronic
rs4722888	7-29145214	7	29145214	A/G	0.286	0.0002771	0.5618	CPVL	intronic
rs28407979	3-70926742	3	70926742	A/C	0.09126	0.0002773	0.4402	SAMMSON,FOXP1	intergenic
rs78852571	3-70926534	3	70926534	T/C	0.09126	0.0002773	0.4402	SAMMSON,FOXP1	intergenic
rs952416	12-116785411	12	116785411	C/T	0.09586	0.0002773	0.4402	MED13L,MIR4472-2	intergenic
rs199682519	1-41419043	1	41419043	T/TTTC	0.04601	0.0002775	12.61	CITED4,CTPS1	intergenic
rs76755388	8-127485974	8	127485974	A/G	0.04525	0.0002775	12.61	LOC101927657,FAM84B	intergenic
rs9666471	11-122065987	11	122065987	C/T	0.2508	0.0002775	0.5495	MIR100HG	ncRNA_intronic
6-3254763	6-3254763	6	3254763	A/G	0.37	0.0002776	1.826	LOC100422781,PSMG4	intergenic
rs57292037	16-76496025	16	76496025	G/A	0.3712	0.0002786	1.821	CNTNAP4	intronic
rs2817991	10-66227925	10	66227925	G/T	0.04525	0.0002794	12.38	REEP3,ANXA2P3	intergenic
rs77154915	13-75480380	13	75480380	G/T	0.04448	0.0002794	12.38	LINC00347,CTAGE11P	intergenic
11-104315808	11-104315808	11	104315808	T/TCTTC	0.2646	0.0002795	0.5577	MIR7641-1,LOC102723895	intergenic
6-37712560	6-37712560	6	37712560	T/C	0.3681	0.00028	1.814	MDGA1,ZFAND3	intergenic
rs4976789	5-177968840	5	177968840	G/A	0.06288	0.000282	0.3825	COL23A1	intronic
rs4976790	5-177968915	5	177968915	T/G	0.06288	0.000282	0.3825	COL23A1	intronic
rs142781928	3-186874702	3	186874702	TA/T	0.09279	0.0002822	3.541	RPL39L,LOC101929106	intergenic
rs6960684	7-6276430	7	6276430	C/G	0.09356	0.0002822	3.541	CYTH3	intronic
6-3270048	6-3270048	6	3270048	C/G	0.3067	0.0002824	1.882	SLC22A23	UTR3
rs62464565	7-93687966	7	93687966	C/T	0.408	0.0002826	1.771	BET1,COL1A2-AS1	intergenic
rs117868647	17-33769962	17	33769962	T/G	0.08436	0.0002828	3.819	SLFN13	intronic
rs12184632	13-67682673	13	67682673	C/T	0.08359	0.0002828	3.819	PCDH9	intronic
rs12184736	13-67683004	13	67683004	T/A	0.08359	0.0002828	3.819	PCDH9	intronic
rs56226179	13-67676632	13	67676632	A/T	0.08359	0.0002828	3.819	PCDH9	intronic
rs67060114	13-67684503	13	67684503	CG/C	0.08359	0.0002828	3.819	PCDH9	intronic
rs9529187	13-67679854	13	67679854	G/C	0.08359	0.0002828	3.819	PCDH9	intronic
rs9540997	13-67677458	13	67677458	C/T	0.08359	0.0002828	3.819	PCDH9	intronic
rs9540998	13-67677560	13	67677560	T/C	0.08359	0.0002828	3.819	PCDH9	intronic
rs9540999	13-67679491	13	67679491	A/G	0.08359	0.0002828	3.819	PCDH9	intronic
rs9541002	13-67680934	13	67680934	A/C	0.08359	0.0002828	3.819	PCDH9	intronic
rs9541004	13-67684179	13	67684179	A/C	0.08359	0.0002828	3.819	PCDH9	intronic
6-164612818	6-164612818	6	164612818	A/G	0.06748	0.0002837	0.3944	LOC102724152,MEAT6	intergenic
2-116310840	2-116310840	2	116310840	A/G	0.2692	0.000284	1.978	DPP10	intronic
2-55280594	2-55280594	2	55280594	G/C	0.3689	0.000284	0.5756	RTN4	intronic
rs4320951	11-24681560	11	24681560	T/C	0.3696	0.000284	0.5756	LUZP2	intronic
2-116289070	2-116289070	2	116289070	C/G	0.2684	0.0002843	1.968	DPP10	intronic
2-116303991	2-116303991	2	116303991	A/G	0.2684	0.0002843	1.968	DPP10	intronic
2-116312161	2-116312161	2	116312161	C/T	0.2684	0.0002843	1.968	DPP10	intronic
rs1006342	2-116309193	2	116309193	G/A	0.2684	0.0002843	1.968	DPP10	intronic
rs10189000	2-116289309	2	116289309	C/A	0.2684	0.0002843	1.968	DPP10	intronic
rs10210316	2-116298589	2	116298589	G/T	0.2684	0.0002843	1.968	DPP10	intronic
rs1900749	2-116309909	2	116309909	G/A	0.2684	0.0002843	1.968	DPP10	intronic
rs74049828	14-43366418	14	43366418	A/G	0.2661	0.0002843	1.968	LRFN5,FSCB	intergenic
rs17397205	2-48489733	2	48489733	T/C	0.09356	0.0002847	3.576	FBXO11,FOXN2	intergenic
rs9541003	13-67683818	13	67683818	T/C	0.08436	0.0002847	3.86	PCDH9	intronic
9-31606439	9-31606439	9	31606439	T/C	0.4164	0.0002849	0.5799	LINC01243,ACO1	intergenic
rs72882452	11-24722038	11	24722038	G/A	0.4164	0.0002849	0.5799	LUZP2	intronic
22-37206162	22-37206162	22	37206162	T/C	0.07285	0.000285	0.4043	PVALB	intronic
22-37208149	22-37208149	22	37208149	G/T	0.07285	0.000285	0.4043	PVALB	intronic
rs6549365	3-70970136	3	70970136	T/G	0.07362	0.000285	0.4043	SAMMSON,FOXP1	intergenic
6-85695840	6-85695840	6	85695840	T/G	0.07822	0.0002855	0.4127	TBX18,LOC101928820	intergenic
rs17115167	14-44960099	14	44960099	C/T	0.2876	0.0002864	1.936	NONE,FSCB	intergenic
rs12612173	2-116272051	2	116272051	C/T	0.2676	0.0002879	1.959	DPP10	intronic
rs1839138	2-116271231	2	116271231	C/T	0.2676	0.0002879	1.959	DPP10	intronic
rs6542266	2-116267215	2	116267215	T/C	0.2676	0.0002879	1.959	DPP10	intronic
rs12662572	6-63568144	6	63568144	C/T	0.2876	0.0002881	1.919	KHDRBS2,LGSN	intergenic
rs2210026	14-44964649	14	44964649	G/C	0.286	0.0002881	1.919	NONE,FSCB	intergenic
rs7761446	6-63569052	6	63569052	A/G	0.2876	0.0002881	1.919	KHDRBS2,LGSN	intergenic
5-67956194	5-67956194	5	67956194	T/A	0.4202	0.0002882	1.776	PIK3R1,LINC02198	intergenic
5-67957852	5-67957852	5	67957852	A/T	0.421	0.0002882	1.776	PIK3R1,LINC02198	intergenic
6-3284920	6-3284920	6	3284920	T/C	0.4149	0.0002887	1.766	SLC22A23	intronic
14-43378009	14-43378009	14	43378009	G/C	0.3742	0.000289	1.815	LRFN5,FSCB	intergenic
5-67955215	5-67955215	5	67955215	A/G	0.4195	0.00029	1.769	PIK3R1,LINC02198	intergenic
5-67955475	5-67955475	5	67955475	G/A	0.4195	0.00029	1.769	PIK3R1,LINC02198	intergenic
5-67956019	5-67956019	5	67956019	G/A	0.4195	0.00029	1.769	PIK3R1,LINC02198	intergenic
5-67959766	5-67959766	5	67959766	A/G	0.4202	0.00029	1.769	PIK3R1,LINC02198	intergenic
5-67960234	5-67960234	5	67960234	A/G	0.4202	0.00029	1.769	PIK3R1,LINC02198	intergenic
5-67960240	5-67960240	5	67960240	A/G	0.4202	0.00029	1.769	PIK3R1,LINC02198	intergenic
5-67960242	5-67960242	5	67960242	G/T	0.4202	0.00029	1.769	PIK3R1,LINC02198	intergenic
5-67961631	5-67961631	5	67961631	A/G	0.4202	0.00029	1.769	PIK3R1,LINC02198	intergenic
rs117347235	8-57698399	8	57698399	T/G	0.04755	0.00029	12.84	LINC00968,IMPAD1	intergenic
rs363929	5-98321637	5	98321637	C/T	0.04678	0.00029	12.84	LOC100289230,LINC02113	intergenic
rs80166934	13-75469356	13	75469356	A/T	0.04601	0.00029	12.84	LINC00347,CTAGE11P	intergenic
rs5755748	22-35957442	22	35957442	T/C	0.2876	0.0002903	0.5619	RASD2,MB	intergenic
2-55200800	2-55200800	2	55200800	T/G	0.3397	0.0002904	0.5714	RTN4	intronic
rs2978922	8-6640180	8	6640180	G/A	0.3742	0.0002905	0.5746	AGPAT5,XKR5	intergenic
1-116799415	1-116799415	1	116799415	C/A	0.1434	0.000291	0.4925	MAB21L3,ATP1A1	intergenic
rs1443207	4-33305495	4	33305495	G/A	0.1472	0.000291	0.4925	LINC02353,LOC101928622	intergenic
rs4128841	1-234468324	1	234468324	C/T	0.125	0.0002911	2.776	SLC35F3,LOC101927765	intergenic
rs77224270	12-19780911	12	19780911	C/T	0.2715	0.0002934	0.5581	AEBP2,LINC02398	intergenic
rs142971007	19-9397133	19	9397133	C/A	0.03144	0.0002939	0.2811	OR7E24,ZNF699	intergenic
rs144465634	4-131469693	4	131469693	A/G	0.03144	0.0002939	0.2811	LINC02479,SNHG27	intergenic
rs2307466	2-37376314	2	37376314	C/G	0.03067	0.0002939	0.2811	EIF2AK2	UTR5
12-113218958	12-113218958	12	113218958	C/T	0.2158	0.000294	0.5423	RPH3A	intronic
2-202767721	2-202767721	2	202767721	T/C	0.3742	0.0002949	0.577	CDK15,FZD7	intergenic
3-195574526	3-195574526	3	195574526	C/T	0.3152	0.0002949	1.878	LINC01983	ncRNA_intronic
rs12365981	11-68877592	11	68877592	G/A	0.3788	0.0002949	0.577	TPCN2,LOC338694	intergenic
rs4322393	11-24678573	11	24678573	A/T	0.3742	0.0002949	0.577	LUZP2	intronic
rs11150072	16-78419522	16	78419522	A/G	0.1887	0.0002954	2.231	WWOX	intronic
rs11178252	12-70867579	12	70867579	T/C	0.1871	0.0002967	2.218	KCNMB4,PTPRB	intergenic
rs10906164	10-12580515	10	12580515	G/A	0.1158	0.0002976	0.4725	CAMK1D	intronic
rs372242322	3-70946125	3	70946125	T/TC	0.1158	0.0002976	0.4725	SAMMSON,FOXP1	intergenic
10-19752309	10-19752309	10	19752309	ATGCATCCTC/A	0.06163	0.0002987	0.3848	MALRD1	intronic
22-20772987	22-20772987	22	20772987	G/A	0.4264	0.0002987	0.5814	ZNF74,SCARF2	intergenic
4-170753739	4-170753739	4	170753739	C/T	0.05675	0.000299	0.3676	HPF1,LINC02275	intergenic
rs11210267	1-41946631	1	41946631	G/A	0.05675	0.000299	0.3676	EDN2	intronic
rs11210273	1-41947744	1	41947744	A/G	0.05675	0.000299	0.3676	EDN2	intronic
rs182114692	8-12499966	8	12499966	A/G	0.05828	0.000299	0.3676	LOC729732	ncRNA_intronic
rs76013599	6-82413952	6	82413952	T/A	0.05982	0.000299	0.3676	BCKDHB,FAM46A	intergenic
rs10089537	8-10451011	8	10451011	A/G	0.4333	0.0002996	1.769	PRSS55,RP1L1	intergenic
rs9747523	17-76317419	17	76317419	T/G	0.04218	0.0003003	0.3294	LINC01993,SOCS3	intergenic
16-73405127	16-73405127	16	73405127	G/A	0.3443	0.0003011	1.839	C16orf47,LINC01568	intergenic
rs176567	7-105815033	7	105815033	G/A	0.431	0.0003011	1.762	SYPL1,NAMPT	intergenic
rs56211979	12-119859607	12	119859607	A/G	0.1572	0.0003011	2.462	CCDC60	intronic
rs60503879	9-133527697	9	133527697	A/G	0.2178	0.0003012	0.5392	FUBP3,PRDM12	intergenic
rs10689147	4-163938407	4	163938407	AGCTGT/A	0.3436	0.0003013	1.847	FSTL5,MIR4454	intergenic
rs1276905	6-82408286	6	82408286	G/A	0.148	0.000302	0.4967	BCKDHB,FAM46A	intergenic
rs4561214	11-24681659	11	24681659	C/T	0.375	0.0003021	0.5794	LUZP2	intronic
rs7792247	7-132428324	7	132428324	T/C	0.2339	0.0003026	2.041	FLJ40288,LOC100506937	intergenic
rs12297453	12-119892838	12	119892838	G/A	0.1787	0.0003039	2.287	CCDC60	intronic
rs61938105	12-119878675	12	119878675	A/C	0.1787	0.0003039	2.287	CCDC60	intronic
rs61938110	12-119890893	12	119890893	G/A	0.1787	0.0003039	2.287	CCDC60	intronic
rs61938111	12-119890911	12	119890911	T/C	0.1787	0.0003039	2.287	CCDC60	intronic
rs34174420	16-76486241	16	76486241	C/T	0.3796	0.0003043	1.794	CNTNAP4	intronic
7-139968553	7-139968553	7	139968553	T/C	0.2377	0.0003046	0.5468	JHDM1D-AS1,SLC37A3	intergenic
21-41837198	21-41837198	21	41837198	T/C	0.4317	0.0003048	0.5805	DSCAM	intronic
rs122452	7-105806598	7	105806598	T/C	0.4363	0.0003048	1.765	SYPL1,NAMPT	intergenic
rs56176196	3-70941899	3	70941899	C/A	0.1258	0.0003049	0.479	SAMMSON,FOXP1	intergenic
1-116829107	1-116829107	1	116829107	C/T	0.3397	0.0003052	0.5764	MAB21L3,ATP1A1	intergenic
8-10778626	8-10778626	8	10778626	G/A	0.01917	0.0003053	0.214	XKR6	intronic
rs13395765	2-164720701	2	164720701	T/C	0.01994	0.0003053	0.214	FIGN,GRB14	intergenic
rs145839149	15-56517717	15	56517717	T/C	0.01917	0.0003053	0.214	RFX7	intronic
rs146178976	15-88481141	15	88481141	A/T	0.02071	0.0003053	0.214	NTRK3	intronic
rs17811019	2-164719182	2	164719182	C/T	0.01994	0.0003053	0.214	FIGN,GRB14	intergenic
rs189182705	8-10745326	8	10745326	G/A	0.01917	0.0003053	0.214	LOC101929229,XKR6	intergenic
rs193199251	1-33400645	1	33400645	C/A	0.01994	0.0003053	0.214	TMEM54,RNF19B	intergenic
rs11871523	17-66774339	17	66774339	G/A	0.1672	0.000306	2.357	LINC01482,ABCA8	intergenic
rs35659916	16-64929260	16	64929260	A/G	0.1687	0.000306	2.357	NONE,CDH11	intergenic
rs176518	7-105792823	7	105792823	C/T	0.4356	0.0003062	1.759	SYPL1,NAMPT	intergenic
rs176524	7-105797155	7	105797155	A/G	0.4356	0.0003062	1.759	SYPL1,NAMPT	intergenic
rs176525	7-105797526	7	105797526	T/A	0.4356	0.0003062	1.759	SYPL1,NAMPT	intergenic
rs176526	7-105797905	7	105797905	C/T	0.4356	0.0003062	1.759	SYPL1,NAMPT	intergenic
rs67748032	4-46766173	4	46766173	G/A	0.2715	0.0003072	1.959	COX7B2	intronic
rs16967999	16-64929024	16	64929024	A/G	0.1695	0.0003076	2.372	NONE,CDH11	intergenic
rs5750114	22-35959070	22	35959070	T/C	0.2891	0.0003078	0.5674	RASD2,MB	intergenic
rs5755750	22-35959085	22	35959085	A/G	0.2891	0.0003078	0.5674	RASD2,MB	intergenic
rs1577820	6-63561818	6	63561818	T/G	0.2922	0.0003081	1.905	KHDRBS2,LGSN	intergenic
rs67938708	6-63560503	6	63560503	C/T	0.2922	0.0003081	1.905	KHDRBS2,LGSN	intergenic
rs7748343	6-168533003	6	168533003	G/C	0.3144	0.0003087	0.5717	FRMD1,LOC105378137	intergenic
rs3210400	2-238990388	2	238990388	A/G	0.2201	0.0003097	0.5424	SCLY	exonic
rs76887142	2-238985776	2	238985776	C/A	0.2201	0.0003097	0.5424	UBE2F-SCLY	ncRNA_intronic
rs176519	7-105792923	7	105792923	A/G	0.4348	0.0003103	1.752	SYPL1,NAMPT	intergenic
rs176523	7-105795338	7	105795338	C/T	0.4348	0.0003103	1.752	SYPL1,NAMPT	intergenic
rs176558	7-105804053	7	105804053	T/A	0.4348	0.0003103	1.752	SYPL1,NAMPT	intergenic
rs12116981	1-169654996	1	169654996	A/G	0.3206	0.0003108	1.874	SELP,SELL	intergenic
rs1506841	16-76505951	16	76505951	A/G	0.3206	0.0003108	1.874	CNTNAP4	intronic
rs17029612	1-6592630	1	6592630	G/A	0.05138	0.000311	0.3599	NOL9	exonic
rs76530692	19-52108742	19	52108742	C/G	0.05138	0.000311	0.3599	LINC01530,SIGLEC5	intergenic
rs1482487	5-113306851	5	113306851	C/T	0.3152	0.0003129	0.5688	YTHDC2,KCNN2	intergenic
rs2200108	5-113306231	5	113306231	C/A	0.3152	0.0003129	0.5688	YTHDC2,KCNN2	intergenic
rs2978920	8-6641077	8	6641077	G/A	0.3804	0.0003132	0.5808	AGPAT5,XKR5	intergenic
rs5777263	1-116725085	1	116725085	TC/T	0.3796	0.0003132	0.5808	MAB21L3,ATP1A1	intergenic
rs8043439	15-93666080	15	93666080	G/T	0.4433	0.000316	0.5816	RGMA,LINC02207	intergenic
rs117450116	4-53627958	4	53627958	C/T	0.1097	0.0003165	0.4655	ERVMER34-1,LINC01618	intergenic
14-29161685	14-29161685	14	29161685	G/T	0.3505	0.0003175	1.823	LINC00645,FOXG1-AS1	intergenic
14-29161732	14-29161732	14	29161732	C/T	0.3505	0.0003175	1.823	LINC00645,FOXG1-AS1	intergenic
rs71498699	9-98147486	9	98147486	G/A	0.4371	0.0003176	0.5833	FANCC,PTCH1	intergenic
rs111477877	1-104714244	1	104714244	G/T	0.04908	0.0003183	0.3416	LOC100129138,LINC01676	intergenic
rs11622269	14-82447058	14	82447058	C/T	0.04678	0.0003183	0.3416	LINC02311,LINC02301	intergenic
rs11625523	14-82446924	14	82446924	G/A	0.04678	0.0003183	0.3416	LINC02311,LINC02301	intergenic
rs143037847	1-104700799	1	104700799	C/CAT	0.04908	0.0003183	0.3416	LOC100129138,LINC01676	intergenic
rs75078725	1-104701811	1	104701811	C/G	0.04908	0.0003183	0.3416	LOC100129138,LINC01676	intergenic
rs3780382	9-5232299	9	5232299	A/G	0.2048	0.0003192	2.137	INSL4	intronic
1-41091127	1-41091127	1	41091127	T/C	0.4502	0.0003196	1.75	RIMS3	UTR3
rs2203616	10-113291300	10	113291300	T/G	0.3873	0.0003201	1.789	ADRA2A,GPAM	intergenic
rs116956533	18-48181313	18	48181313	T/C	0.02454	0.0003211	0.2527	MAPK4	intronic
rs138685969	18-48175529	18	48175529	T/C	0.02454	0.0003211	0.2527	MAPK4	intronic
rs140470697	11-1548498	11	1548498	A/G	0.02454	0.0003211	0.2527	MOB2,DUSP8	intergenic
rs147217283	8-41492202	8	41492202	T/C	0.02531	0.0003211	0.2527	GPAT4,NKX6-3	intergenic
rs147633091	9-28791663	9	28791663	C/CTACTT	0.02454	0.0003211	0.2527	LINGO2	intronic
rs148145894	16-80245138	16	80245138	C/T	0.02607	0.0003211	0.2527	LOC102724084	ncRNA_intronic
rs187829913	11-125731944	11	125731944	A/G	0.02531	0.0003211	0.2527	PATE4,HYLS1	intergenic
rs75419592	11-25374462	11	25374462	A/G	0.02531	0.0003211	0.2527	LUZP2,ANO3	intergenic
rs78156806	17-59266048	17	59266048	T/G	0.02684	0.0003211	0.2527	BCAS3	intronic
rs8018117	14-93619900	14	93619900	G/A	0.02531	0.0003211	0.2527	ITPK1,MOAP1	intergenic
rs375780216	14-74484272	14	74484272	A/ACT	0.2048	0.0003215	0.5398	ENTPD5	intronic
rs16957725	18-51553929	18	51553929	A/G	0.03298	0.0003219	0.2985	LINC01919,MBD2	intergenic
rs78671999	17-54740335	17	54740335	T/G	0.03528	0.0003219	0.2985	NOG,C17orf67	intergenic
rs78875129	8-22964037	8	22964037	C/T	0.03451	0.0003219	0.2985	TNFRSF10C	intronic
rs62195982	2-238997561	2	238997561	T/C	0.2209	0.0003223	0.5456	UBE2F-SCLY	ncRNA_intronic
rs62195997	2-238997725	2	238997725	G/A	0.2209	0.0003223	0.5456	UBE2F-SCLY	ncRNA_intronic
1-41101572	1-41101572	1	41101572	A/G	0.4494	0.0003232	1.743	RIMS3	intronic
7-16825385	7-16825385	7	16825385	C/T	0.138	0.0003249	2.602	TSPAN13,AGR2	intergenic
14-74655121	14-74655121	14	74655121	T/C	0.2538	0.0003251	0.5538	LIN52	intronic
rs56070946	8-22899762	8	22899762	C/T	0.3528	0.0003253	0.5775	TNFRSF10B	intronic
rs73245890	4-46912449	4	46912449	G/A	0.2952	0.0003262	1.899	COX7B2,GABRA4	intergenic
rs77192419	13-42892475	13	42892475	T/A	0.06748	0.0003266	0.4016	AKAP11	intronic
rs2200109	5-113306098	5	113306098	A/T	0.3167	0.0003269	0.574	YTHDC2,KCNN2	intergenic
rs61468406	5-113306263	5	113306263	C/T	0.3167	0.0003269	0.574	YTHDC2,KCNN2	intergenic
rs995360	5-113306805	5	113306805	G/T	0.3167	0.0003269	0.574	YTHDC2,KCNN2	intergenic
rs6996852	8-121952407	8	121952407	C/T	0.2768	0.0003277	0.5641	SNTB1,HAS2	intergenic
21-41829401	21-41829401	21	41829401	G/C	0.4463	0.0003287	0.5843	DSCAM	intronic
rs62558314	9-98179575	9	98179575	C/T	0.4486	0.0003287	0.5843	FANCC,PTCH1	intergenic
rs79202219	1-226703207	1	226703207	G/A	0.1365	0.0003289	2.64	PARP1,STUM	intergenic
10-113289231-1	10-113289231-1	10	113289231	AAGATAGAT/AAGAT	0.3917	0.0003295	1.782	ADRA2A,GPAM	intergenic
rs11164004	1-85007739	1	85007739	G/A	0.03911	0.00033	0.3168	SPATA1	intronic
rs112217295	1-85060511	1	85060511	A/G	0.03911	0.00033	0.3168	CTBS,LINC01461	intergenic
rs12123470	1-85057996	1	85057996	T/C	0.03911	0.00033	0.3168	CTBS,LINC01461	intergenic
rs12131448	1-85037573	1	85037573	G/A	0.03911	0.00033	0.3168	CTBS	intronic
rs12137275	1-85050592	1	85050592	A/G	0.03911	0.00033	0.3168	CTBS,LINC01461	intergenic
rs12141472	1-85036784	1	85036784	T/C	0.03911	0.00033	0.3168	CTBS	intronic
rs12145771	1-85066019	1	85066019	C/T	0.03911	0.00033	0.3168	LINC01461	ncRNA_intronic
rs138079921	1-85043189	1	85043189	C/CTCCATGTCCCT	0.03911	0.00033	0.3168	CTBS,LINC01461	intergenic
rs143437203	14-66350034	14	66350034	T/TG	0.04218	0.00033	0.3168	FUT8,CCDC196	intergenic
rs2104205	6-85805584	6	85805584	A/G	0.03834	0.00033	0.3168	TBX18,LOC101928820	intergenic
rs2994948	1-85051842	1	85051842	T/C	0.03911	0.00033	0.3168	CTBS,LINC01461	intergenic
rs4356070	1-85042000	1	85042000	T/C	0.03911	0.00033	0.3168	CTBS,LINC01461	intergenic
rs56208978	17-76315273	17	76315273	G/C	0.03834	0.00033	0.3168	LINC01993,SOCS3	intergenic
rs75027443	1-85046736	1	85046736	T/C	0.03911	0.00033	0.3168	CTBS,LINC01461	intergenic
rs77620398	1-85070143	1	85070143	T/C	0.03911	0.00033	0.3168	LINC01461	ncRNA_intronic
rs78556615	13-114994491	13	114994491	G/A	0.03988	0.00033	0.3168	RASA3,CDC16	intergenic
rs10283734	9-5217139	9	5217139	T/A	0.2209	0.0003302	2.075	INSL6,INSL4	intergenic
rs11269532	17-41535097	17	41535097	G/GAAAGCCTCTCT	0.2216	0.0003302	2.075	MIR2117HG,DHX8	intergenic
rs4792994	17-41534279	17	41534279	T/C	0.2216	0.0003302	2.075	MIR2117HG,DHX8	intergenic
rs1876746	3-150680190	3	150680190	G/C	0.2377	0.0003308	2.027	CLRN1	intronic
rs12600628	17-55898586	17	55898586	T/C	0.2078	0.000331	0.5381	CCDC182,MRPS23	intergenic
rs55847309	17-55900045	17	55900045	A/G	0.2086	0.000331	0.5381	CCDC182,MRPS23	intergenic
rs10806044	6-63589667	6	63589667	C/T	0.2776	0.0003311	1.942	KHDRBS2,LGSN	intergenic
rs2002247	2-153025578	2	153025578	C/T	0.2753	0.0003311	1.942	STAM2	intronic
rs10497097	2-153030869	2	153030869	A/G	0.2745	0.0003313	1.933	STAM2	intronic
14-74613728	14-74613728	14	74613728	G/A	0.2554	0.0003314	0.5567	LIN52	intronic
14-74643556	14-74643556	14	74643556	T/C	0.2554	0.0003314	0.5567	LIN52	intronic
14-74654192	14-74654192	14	74654192	C/T	0.2554	0.0003314	0.5567	LIN52	intronic
3-70917189	3-70917189	3	70917189	T/G	0.102	0.0003314	0.4575	SAMMSON,FOXP1	intergenic
rs10132934	14-74596434	14	74596434	C/A	0.2554	0.0003314	0.5567	LIN52	intronic
rs10134107	14-74577600	14	74577600	C/T	0.2554	0.0003314	0.5567	LIN52	intronic
rs10150705	14-74589646	14	74589646	T/C	0.2554	0.0003314	0.5567	LIN52	intronic
rs138770843	14-74556499	14	74556499	T/TA	0.2554	0.0003314	0.5567	LIN52	intronic
rs2300189	14-74582162	14	74582162	C/G	0.2554	0.0003314	0.5567	LIN52	intronic
rs3831771	14-74582179	14	74582179	C/CTG	0.2554	0.0003314	0.5567	LIN52	intronic
rs62005144	14-74578677	14	74578677	C/T	0.2554	0.0003314	0.5567	LIN52	intronic
rs8019433	14-74554074	14	74554074	G/A	0.2554	0.0003314	0.5567	LIN52	intronic
rs8021666	14-74591387	14	74591387	T/C	0.2554	0.0003314	0.5567	LIN52	intronic
rs12705137	7-77608933	7	77608933	A/G	0.06135	0.0003321	5.558	PHTF2,MAGI2	intergenic
rs744669	3-150679172	3	150679172	A/G	0.2385	0.0003324	2.037	CLRN1	intronic
rs744670	3-150679178	3	150679178	G/A	0.2385	0.0003324	2.037	CLRN1	intronic
11-24689761	11-24689761	11	24689761	T/C	0.3528	0.0003328	0.5767	LUZP2	intronic
rs176588	7-105827361	7	105827361	C/T	0.4532	0.0003332	1.734	SYPL1,NAMPT	intergenic
rs13122223	4-131282664	4	131282664	A/T	0.237	0.0003333	2.017	LINC02466,LINC02479	intergenic
rs61104836	3-150677797	3	150677797	T/G	0.237	0.0003333	2.017	CLRN1	intronic
2-55280685	2-55280685	2	55280685	G/A	0.3195	0.0003334	0.5755	RTN4	intronic
17-72003498	17-72003498	17	72003498	C/A	0.2799	0.0003347	0.5615	LINC00469,RPL38	intergenic
rs4651467	1-188557023	1	188557023	A/C	0.2791	0.0003347	0.5615	LINC01037,BRINP3	intergenic
rs11884659	2-153022473	2	153022473	T/G	0.2738	0.000335	1.925	STAM2	intronic
rs12476550	2-153021983	2	153021983	G/A	0.2738	0.000335	1.925	STAM2	intronic
rs34233450	2-153021683	2	153021683	T/C	0.2738	0.000335	1.925	STAM2	intronic
rs4664084	2-153022071	2	153022071	T/C	0.2738	0.000335	1.925	STAM2	intronic
2-55218805	2-55218805	2	55218805	G/T	0.3505	0.0003351	0.58	RTN4	intronic
2-80007449	2-80007449	2	80007449	C/T	0.3259	0.0003361	0.5735	CTNNA2	intronic
2-80007827	2-80007827	2	80007827	C/G	0.3259	0.0003361	0.5735	CTNNA2	intronic
4-46879351	4-46879351	4	46879351	A/T	0.3236	0.0003361	0.5735	COX7B2	intronic
10-4792577	10-4792577	10	4792577	T/C	0.4609	0.0003363	1.732	LINC00704,AKR1E2	intergenic
rs35522341	18-77411343	18	77411343	A/G	0.3957	0.0003371	0.582	LOC284241	ncRNA_intronic
4-170758565	4-170758565	4	170758565	C/G	0.05752	0.0003372	0.3757	HPF1,LINC02275	intergenic
11-104409491	11-104409491	11	104409491	A/C	0.2416	0.000338	0.5509	MIR7641-1,LOC102723895	intergenic
1-41128088	1-41128088	1	41128088	G/GCTCC	0.3972	0.0003391	1.778	RIMS3	intronic
rs12302639	12-116785908	12	116785908	G/A	0.3972	0.0003391	1.778	MED13L,MIR4472-2	intergenic
[truncated: 3,623 more rows]

## Sheet: SmkInit-male-specific_known
rs#	ID	CHR	Position	Minor / major allele	MAF	Pvalue	OR	Gene	Type
rs10959114	9-10464917	9	10464917	C/A	0.01304	5.489e-05	0.1189	PTPRD	intronic
rs183372806	8-3290525	8	3290525	C/G	0.01227	5.489e-05	0.1189	CSMD1	intronic
4-46964648	4-46964648	4	46964648	A/G	0.4133	6.032e-05	0.5479	GABRA4	intronic
rs117956616	2-50503954	2	50503954	C/G	0.03681	6.887e-05	0.2748	NRXN1	intronic
4-46961617-1	4-46961617-1	4	46961617	T/G	0.414	7.527e-05	0.5471	GABRA4	intronic
rs58378737	8-3545748	8	3545748	C/G	0.1856	7.696e-05	0.4964	CSMD1	intronic
2-49558827	2-49558827	2	49558827	G/A	0.3696	8.167e-05	0.5503	FSHR,NRXN1	intergenic
rs117688714	10-96643477	10	96643477	G/A	0.01074	9.816e-05	0.1105	CYP2C19,CYP2C9	intergenic
rs141997545	10-96672510	10	96672510	G/C	0.01074	9.816e-05	0.1105	CYP2C19,CYP2C9	intergenic
4-46960007	4-46960007	4	46960007	T/A	0.4126	0.0001108	0.5581	GABRA4	intronic
rs12794487	11-14934571	11	14934571	C/T	0.06365	0.0001464	0.3664	CYP2R1,CALCA	intergenic
4-46949662	4-46949662	4	46949662	G/A	0.3359	0.000151	0.559	GABRA4	intronic
rs77151525	8-3564302	8	3564302	TA/T	0.2446	0.0001836	0.5377	CSMD1	intronic
rs184328411	8-5108844	8	5108844	C/T	0.0184	0.0001867	0.1973	CSMD1,LOC100287015	intergenic
4-46919774	4-46919774	4	46919774	A/T	0.329	0.0001907	0.5625	COX7B2,GABRA4	intergenic
4-46953347	4-46953347	4	46953347	A/G	0.3328	0.0001971	0.562	GABRA4	intronic
4-46957697	4-46957697	4	46957697	T/G	0.3328	0.0001971	0.562	GABRA4	intronic
rs2493569	13-102531292	13	102531292	C/T	0.3421	0.0002064	0.5637	FGF14	intronic
rs117970027	10-96913370	10	96913370	T/C	0.0161	0.0002071	0.1799	CYP2C8,ACSM6	intergenic
4-46934481	4-46934481	4	46934481	A/G	0.3344	0.000208	0.567	GABRA4	intronic
4-46936822	4-46936822	4	46936822	C/T	0.3344	0.000208	0.567	GABRA4	intronic
rs371896197	8-3295404	8	3295404	T/G	0.0115	0.0002091	0.1327	CSMD1	intronic
rs3816750	8-3566519	8	3566519	A/G	0.2347	0.0002134	0.5408	CSMD1	intronic
rs13282569	8-5582704	8	5582704	T/C	0.3152	0.000222	0.5611	CSMD1,LOC100287015	intergenic
rs2623591	8-3554398	8	3554398	T/A	0.24	0.0002472	0.5479	CSMD1	intronic
rs12677049	8-5582510	8	5582510	T/C	0.3041	0.0002637	0.5632	CSMD1,LOC100287015	intergenic
rs17067053	8-3562643	8	3562643	C/A	0.2446	0.0002723	0.5517	CSMD1	intronic
4-46952602	4-46952602	4	46952602	A/G	0.3321	0.0002757	0.5726	GABRA4	intronic
4-46956567	4-46956567	4	46956567	G/T	0.3321	0.0002757	0.5726	GABRA4	intronic
4-46957305	4-46957305	4	46957305	A/G	0.3321	0.0002757	0.5726	GABRA4	intronic
13-102519493	13-102519493	13	102519493	A/G	0.3397	0.0002764	0.5695	FGF14	intronic
4-46937725	4-46937725	4	46937725	G/A	0.3351	0.0002764	0.5695	GABRA4	intronic
rs73245890	4-46912449	4	46912449	G/A	0.2952	0.0003262	1.899	COX7B2,GABRA4	intergenic
2-49562182	2-49562182	2	49562182	C/T	0.4931	0.0003471	1.722	FSHR,NRXN1	intergenic
4-46915161	4-46915161	4	46915161	T/C	0.3328	0.0003661	0.5751	COX7B2,GABRA4	intergenic
4-46954968	4-46954968	4	46954968	C/T	0.3328	0.0003661	0.5751	GABRA4	intronic
4-46927886	4-46927886	4	46927886	C/T	0.3336	0.0003727	0.5777	GABRA4	UTR3
4-46928029	4-46928029	4	46928029	A/G	0.3336	0.0003727	0.5777	GABRA4	UTR3
4-46929668	4-46929668	4	46929668	G/C	0.3336	0.0003727	0.5777	GABRA4	UTR3
4-46931352	4-46931352	4	46931352	G/A	0.3336	0.0003727	0.5777	GABRA4	intronic
4-46936899	4-46936899	4	46936899	A/G	0.3336	0.0003727	0.5777	GABRA4	intronic
4-46957782	4-46957782	4	46957782	C/T	0.3336	0.0003727	0.5777	GABRA4	intronic
13-102518690	13-102518690	13	102518690	G/A	0.339	0.0003829	0.5802	FGF14	intronic
4-46926777	4-46926777	4	46926777	T/G	0.3344	0.0003829	0.5802	GABRA4	UTR3
4-46927145	4-46927145	4	46927145	T/G	0.3344	0.0003829	0.5802	GABRA4	UTR3
4-46944234	4-46944234	4	46944234	A/G	0.3344	0.0003829	0.5802	GABRA4	intronic
4-46946723	4-46946723	4	46946723	T/G	0.3344	0.0003829	0.5802	GABRA4	intronic
rs138405076	8-5060161	8	5060161	T/C	0.03528	0.0003983	0.3026	CSMD1,LOC100287015	intergenic
rs76796886	8-5576329	8	5576329	A/C	0.2684	0.000413	0.5638	CSMD1,LOC100287015	intergenic
rs117627549	6-102463495	6	102463495	G/A	0.04448	0.0004366	12.15	GRIK2	intronic
rs2493570	13-102532542	13	102532542	C/T	0.3259	0.0004369	0.5766	FGF14	intronic
rs147349715	8-42424409	8	42424409	T/C	0.07132	0.0004439	0.4135	SMIM19,CHRNB3	intergenic
2-49563740	2-49563740	2	49563740	C/A	0.4908	0.0004547	1.709	FSHR,NRXN1	intergenic
2-49563891	2-49563891	2	49563891	A/G	0.49	0.0004611	1.702	FSHR,NRXN1	intergenic
rs148398478	8-5064611	8	5064611	A/T	0.03604	0.000465	0.3138	CSMD1,LOC100287015	intergenic
13-102517317	13-102517317	13	102517317	G/A	0.3397	0.0005062	0.5828	FGF14	intronic
13-102518248	13-102518248	13	102518248	G/A	0.3397	0.0005062	0.5828	FGF14	intronic
13-102518479	13-102518479	13	102518479	T/C	0.3397	0.0005062	0.5828	FGF14	intronic
rs35511157	8-3851499	8	3851499	G/C	0.05521	0.0005461	0.3849	CSMD1	intronic
rs114553133	8-5064726	8	5064726	T/C	0.03681	0.0005654	0.3249	CSMD1,LOC100287015	intergenic
rs114754092	8-5068901	8	5068901	A/C	0.03681	0.0005654	0.3249	CSMD1,LOC100287015	intergenic
rs115057133	8-5066731	8	5066731	A/C	0.03681	0.0005654	0.3249	CSMD1,LOC100287015	intergenic
rs115182548	8-5064903	8	5064903	A/G	0.03681	0.0005654	0.3249	CSMD1,LOC100287015	intergenic
rs117021756	8-5062797	8	5062797	A/G	0.03681	0.0005654	0.3249	CSMD1,LOC100287015	intergenic
rs146214400	8-5063193	8	5063193	T/C	0.03681	0.0005654	0.3249	CSMD1,LOC100287015	intergenic
rs73659767	8-5062096	8	5062096	A/C	0.03681	0.0005654	0.3249	CSMD1,LOC100287015	intergenic
rs77244200	10-53951400	10	53951400	C/G	0.03988	0.0005654	0.3249	PRKG1	intronic
rs117327118	10-96877845	10	96877845	G/A	0.01764	0.0005746	0.2163	CYP2C8,ACSM6	intergenic
rs2493573	13-102532889	13	102532889	C/T	0.3213	0.0005833	0.5879	FGF14	intronic
rs1819823	16-9844685	16	9844685	T/C	0.1994	0.0005855	2.068	LINC01195,GRIN2A	intergenic
16-83250476	16-83250476	16	83250476	G/C	0.08206	0.0006053	3.655	CDH13	intronic
rs34304147	16-83250438	16	83250438	C/T	0.08206	0.0006053	3.655	CDH13	intronic
2-49561979	2-49561979	2	49561979	T/A	0.4931	0.0006097	1.682	FSHR,NRXN1	intergenic
rs149689133	8-42441265	8	42441265	T/G	0.06902	0.0006275	0.416	SMIM19,CHRNB3	intergenic
rs1544437	8-5578651	8	5578651	C/G	0.3581	0.0006515	0.5967	CSMD1,LOC100287015	intergenic
rs183868029	13-97138387	13	97138387	T/C	0.04678	0.0007176	0.3693	HS6ST3	intronic
rs142781996	9-8821221	9	8821221	C/G	0.0138	0.0007382	0.1773	PTPRD	intronic
rs147432925	9-8821229	9	8821229	T/C	0.0138	0.0007382	0.1773	PTPRD	intronic
rs190181157	9-8816368	9	8816368	C/G	0.0138	0.0007382	0.1773	PTPRD	intronic
rs3918326	13-102516317	13	102516317	A/G	0.3183	0.0007394	0.591	FGF14	intronic
rs1113804	9-91703157	9	91703157	C/T	0.01074	0.000764	0.15	SHC3	intronic
rs1411836	9-91775881	9	91775881	T/C	0.0115	0.000764	0.15	SHC3	intronic
rs35738012	9-91712459	9	91712459	A/G	0.01074	0.000764	0.15	SHC3	intronic
8-6127322	8-6127322	8	6127322	G/C	0.4847	0.0007903	0.6018	CSMD1,LOC100287015	intergenic
rs116686301	21-15266925-1	21	15266925	G/T	0.02928	0.0007903	0.3031	CYP4F29P,LOC110091776	intergenic
rs17066956	8-3555657	8	3555657	T/G	0.2339	0.0008086	0.5701	CSMD1	intronic
rs1570466	13-102536637	13	102536637	C/T	0.3313	0.0008394	0.5949	FGF14	intronic
rs35853538	5-174803161	5	174803161	G/A	0.4172	0.0008511	0.6031	LINC01951,DRD1	intergenic
rs76866556	8-2988103	8	2988103	A/G	0.04371	0.0008514	0.3595	CSMD1	intronic
rs4362315	14-78421395	14	78421395	T/C	0.08819	0.0008726	3.328	ADCK1,NRXN3	intergenic
rs4575465	14-78421388	14	78421388	T/C	0.08819	0.0008726	3.328	ADCK1,NRXN3	intergenic
rs56811455	14-78421634	14	78421634	T/C	0.08819	0.0008726	3.328	ADCK1,NRXN3	intergenic
rs76160828	8-5576638	8	5576638	C/G	0.2776	0.0008817	0.584	CSMD1,LOC100287015	intergenic
4-46928091-1	4-46928091-1	4	46928091	AAACAACAAC/AAACAAC	0.3347	0.0009136	0.5901	GABRA4	UTR3
10-83240101	10-83240101	10	83240101	A/T	0.2439	0.0009544	0.5779	SH2D4B,NRG3	intergenic
rs35110004	8-3560072	8	3560072	A/G	0.227	0.0009761	0.5715	CSMD1	intronic
rs151315399	8-5115135	8	5115135	A/C	0.03144	0.0009764	0.3061	CSMD1,LOC100287015	intergenic
rs17320431	8-3176034	8	3176034	G/A	0.03221	0.0009764	0.3061	CSMD1	intronic

## Sheet: CPD
rs#	ID	CHR	Position	BETA	SE	R2	A1/A2	MAF	Pvalue	Gene	Type
rs78955061	chr2_237517345	2	237517345	0.5587	0.1123	0.02715	A/T	0.123	7.917e-07	ACKR3,LOC93463	intergenic
rs143539219	chr2_34229954	2	34229954	1.325	0.2687	0.02666	C/G	0.01833	9.709e-07	LINC01317	ncRNA_intronic
rs57937469	chr5_126827661	5	126827661	1.401	0.29	0.02568	A/G	0.01499	1.589e-06	MEGF10,PRRC1	intergenic
rs75952339	chr2_237518183	2	237518183	0.5491	0.1136	0.02585	T/C	0.1195	1.591e-06	ACKR3,LOC93463	intergenic
chr16_23788402	chr16_23788402	16	23788402	0.6393	0.1335	0.02555	T/C	0.07425	1.962e-06	CHP2,PRKCB	intergenic
rs75461996	chr2_237519646	2	237519646	0.5384	0.114	0.02465	T/C	0.121	2.696e-06	ACKR3,LOC93463	intergenic
rs117690815	chr2_237516770	2	237516770	0.5358	0.1136	0.02469	A/G	0.1183	2.812e-06	ACKR3,LOC93463	intergenic
rs10093993	chr8_59811454	8	59811454	0.3464	0.07422	0.02462	C/T	0.4976	3.542e-06	TOX	intronic
chr8_59815629	chr8_59815629	8	59815629	-0.3459	0.07413	0.02438	G/A	0.4993	3.557e-06	TOX	intronic
rs13268621	chr8_59811724	8	59811724	0.3452	0.07417	0.02423	G/T	0.4962	3.765e-06	TOX	intronic
chr20_3037160	chr20_3037160	20	3037160	0.559	0.1202	0.02413	T/C	0.0993	3.855e-06	MRPS26,OXT	intergenic
rs4946499	chr6_120900446	6	120900446	1.104	0.238	0.0236	G/C	0.02178	4.049e-06	MIR3144,TBC1D32	intergenic
rs7817666	chr8_92583860	8	92583860	0.8438	0.1821	0.02371	A/G	0.04415	4.137e-06	SLC26A7,RUNX1T1	intergenic
rs6988143	chr8_59810572	8	59810572	0.3456	0.07465	0.02407	T/C	0.4962	4.216e-06	TOX	intronic
rs10887131	chr10_124093199	10	124093199	-0.382	0.08294	0.02375	C/G	0.2827	4.722e-06	BTBD16	intronic
rs4738732	chr8_59809943	8	59809943	0.3436	0.07462	0.02393	A/G	0.4962	4.743e-06	TOX	intronic
rs2971173	chr12_17453441	12	17453441	0.8807	0.1918	0.02353	G/C	0.03626	5.049e-06	SKP1P2,LINC02378	intergenic
rs67367279	chr7_78145400	7	78145400	-0.5981	0.1304	0.02321	G/A	0.09945	5.181e-06	MAGI2	intronic
rs4738733	chr8_59813760	8	59813760	0.3405	0.07427	0.0236	C/T	0.4976	5.194e-06	TOX	intronic
rs112573492	chr12_17448388	12	17448388	0.8412	0.1836	0.02328	T/C	0.04041	5.271e-06	SKP1P2,LINC02378	intergenic
rs10098750	chr8_59813205	8	59813205	0.3379	0.07403	0.02379	G/T	0.4986	5.727e-06	TOX	intronic
rs10112089	chr8_59813429	8	59813429	0.3373	0.07414	0.02326	T/C	0.499	6.141e-06	TOX	intronic
rs117281423	chr11_33518450	11	33518450	0.9898	0.218	0.023	G/A	0.0314	6.375e-06	HIPK3,KIAA1549L	intergenic
rs12040590	chr1_229357066	1	229357066	1.178	0.2603	0.02257	T/C	0.01635	6.851e-06	MIR4454,RAB4A	intergenic
rs79746548	chr2_237508807	2	237508807	0.5334	0.1179	0.02279	C/T	0.1155	6.868e-06	ACKR3,LOC93463	intergenic
rs35193794	chr22_29810475	22	29810475	0.6689	0.1479	0.02263	A/G	0.06879	6.901e-06	AP1B1,RFPL1S	intergenic
rs73070023	chr12_17410717	12	17410717	0.8303	0.1838	0.02257	T/C	0.0403	7.105e-06	SKP1P2,LINC02378	intergenic
rs143124048	chr4_169695417	4	169695417	1.155	0.2561	0.02232	C/T	0.02412	7.361e-06	PALLD	intronic
rs10089550	chr8_92591970	8	92591970	0.7941	0.1762	0.02229	T/C	0.04657	7.438e-06	SLC26A7,RUNX1T1	intergenic
rs181074172	chr1_229352528	1	229352528	1.118	0.2482	0.02239	A/G	0.01776	7.459e-06	MIR4454,RAB4A	intergenic
rs11989908	chr8_92591605	8	92591605	0.8205	0.1821	0.0224	T/C	0.04406	7.508e-06	SLC26A7,RUNX1T1	intergenic
rs6133005	chr20_3008448	20	3008448	0.6535	0.1453	0.02252	T/C	0.06712	7.809e-06	PTPRA	exonic
rs56112738	chr1_201497706	1	201497706	0.5299	0.118	0.02259	T/A	0.1015	8.106e-06	RPS10P7,NAV1	intergenic
chr22_18718081	chr22_18718081	22	18718081	-1.398	0.3114	0.02211	G/T	0.04475	8.12e-06	LOC100996415,LINC01662	intergenic
rs10108037	chr8_59812337	8	59812337	0.3351	0.07471	0.02268	C/A	0.4958	8.268e-06	TOX	intronic
rs10275136	chr7_150883892	7	150883892	0.7971	0.1779	0.02233	T/C	0.04692	8.43e-06	ASB10	intronic
rs144851503	chr15_72881545	15	72881545	-1.581	0.3533	0.02201	C/T	0.01084	8.614e-06	MIR630,LINC02259	intergenic
rs10075723	chr5_173006269	5	173006269	0.5319	0.1189	0.0222	T/C	0.1052	8.739e-06	LOC285593	upstream
chr9_12490226	chr9_12490226	9	12490226	0.4173	0.09346	0.02248	G/A	0.1803	9.045e-06	PTPRD-AS2,TYRP1	intergenic
rs67915183	chr22_29812076	22	29812076	0.6841	0.1532	0.02212	A/C	0.06742	9.062e-06	AP1B1,RFPL1S	intergenic
rs143654202	chr15_70016303	15	70016303	-0.8418	0.1887	0.0219	A/T	0.03747	9.193e-06	PCAT29,LINC00593	intergenic
rs72934932	chr1_67932815	1	67932815	-0.6306	0.1414	0.0221	T/C	0.06653	9.29e-06	SERBP1,GADD45A	intergenic
rs149097494	chr15_72759964	15	72759964	-1.36	0.3056	0.02182	G/T	0.01566	9.644e-06	TMEM202-AS1	ncRNA_intronic
rs4738731	chr8_59809840	8	59809840	0.3284	0.07381	0.0222	G/C	0.4952	9.723e-06	TOX	intronic
rs142486789	chr1_229354793	1	229354793	1.194	0.2685	0.02188	A/G	0.01578	9.833e-06	MIR4454,RAB4A	intergenic
rs7802428	chr7_9375161	7	9375161	0.3453	0.07777	0.02219	C/G	0.3884	1.014e-05	NXPH1,PER4	intergenic
rs17150961	chr7_78157207	7	78157207	-0.6671	0.1503	0.02174	C/A	0.07055	1.028e-05	MAGI2	intronic
rs13058114	chr22_29805622	22	29805622	0.6469	0.1458	0.0217	A/G	0.07065	1.032e-05	AP1B1,RFPL1S	intergenic
rs3817278	chr10_124095764	10	124095764	-0.3724	0.08397	0.02234	C/G	0.2777	1.038e-05	BTBD16	intronic
rs6133000	chr20_2984959	20	2984959	0.6547	0.1479	0.02185	T/C	0.06142	1.081e-05	PTPRA	intronic
rs11596881	chr10_102781222	10	102781222	-0.4239	0.09578	0.02182	A/G	0.1772	1.084e-05	PDZD7	intronic
rs189581103	chr15_72686909	15	72686909	-1.647	0.3731	0.02146	T/C	0.01085	1.132e-05	HEXA-AS1,TMEM202	intergenic
rs4470960	chr7_78155653	7	78155653	-0.5659	0.1282	0.02173	C/G	0.1071	1.144e-05	MAGI2	intronic
rs2320078	chr4_169650474	4	169650474	0.5535	0.1256	0.02163	C/A	0.08938	1.168e-05	PALLD	intronic
rs73055334	chr12_17452847	12	17452847	0.7813	0.1773	0.02147	A/G	0.04061	1.18e-05	SKP1P2,LINC02378	intergenic
rs4868295	chr5_173005492	5	173005492	0.5194	0.118	0.02151	A/G	0.1049	1.199e-05	MIR8056,LOC285593	intergenic
rs149080481	chr5_53498229	5	53498229	1.456	0.3307	0.02133	A/G	0.01222	1.202e-05	ARL15	intronic
rs13386110	chr2_237509376	2	237509376	0.5146	0.117	0.02147	T/C	0.1152	1.234e-05	ACKR3,LOC93463	intergenic
rs1448541	chr8_59812938	8	59812938	0.3292	0.07488	0.02186	A/G	0.4944	1.238e-05	TOX	intronic
rs151134820	chr9_12317875	9	12317875	-1.199	0.2729	0.0213	C/A	0.01834	1.247e-05	PTPRD-AS2,TYRP1	intergenic
rs9680405	chr21_14424906	21	14424906	-0.7139	0.1625	0.02153	G/A	0.06298	1.257e-05	ANKRD30BP2	ncRNA_exonic
rs2965665	chr12_17440912	12	17440912	0.7916	0.1805	0.02124	T/C	0.04007	1.298e-05	SKP1P2,LINC02378	intergenic
rs146101188	chr14_105788509	14	105788509	0.6606	0.151	0.02137	A/G	0.05686	1.367e-05	PACS2	intronic
chr2_199260417	chr2_199260417	2	199260417	-0.9775	0.224	0.02126	G/T	0.02695	1.427e-05	LINC01923,SATB2	intergenic
chr8_59815118	chr8_59815118	8	59815118	-0.3244	0.07433	0.02157	T/C	0.4962	1.427e-05	TOX	intronic
rs7013413	chr8_92588984	8	92588984	0.7694	0.1763	0.02097	A/G	0.04759	1.431e-05	SLC26A7,RUNX1T1	intergenic
rs1122010	chr5_173005793	5	173005793	0.5094	0.1169	0.02106	T/C	0.1049	1.463e-05	LOC285593	upstream
rs6132999	chr20_2984955	20	2984955	0.6453	0.1481	0.02124	T/C	0.06224	1.47e-05	PTPRA	intronic
rs12239305	chr1_111046328	1	111046328	0.344	0.07905	0.02121	T/A	0.2624	1.509e-05	CYMP,KCNA10	intergenic
chr5_31941331	chr5_31941331	5	31941331	-0.4126	0.09497	0.02118	G/A	0.1866	1.562e-05	PDZD2	intronic
rs72776063	chr5_85756188	5	85756188	1.203	0.277	0.0208	T/C	0.01596	1.566e-05	NBPF22P,COX7C	intergenic
rs2274899	chr9_114173564	9	114173564	0.3486	0.08033	0.02105	A/T	0.3161	1.59e-05	KIAA0368	intronic
chr7_43560154	chr7_43560154	7	43560154	0.3264	0.07522	0.02131	A/C	0.3982	1.595e-05	LUARIS	ncRNA_intronic
rs77729729	chr20_3022464	20	3022464	0.63	0.1452	0.021	A/G	0.06354	1.596e-05	PTPRA,GNRH2	intergenic
chr22_18883826	chr22_18883826	22	18883826	-0.9842	0.2268	0.02069	C/A	0.06974	1.598e-05	LINC01663,DGCR6	intergenic
rs138509024	chr5_74261542	5	74261542	-1.08	0.249	0.02072	C/T	0.01594	1.611e-05	LOC441086,GCNT4	intergenic
chr10_1343591	chr10_1343591	10	1343591	-0.3904	0.09003	0.02099	A/C	0.1968	1.62e-05	ADARB2	intronic
chr1_211213248	chr1_211213248	1	211213248	0.5507	0.1273	0.02114	A/G	0.09211	1.705e-05	KCNH1	intronic
rs4734710	chr8_92587907	8	92587907	0.7582	0.1755	0.02054	G/T	0.0482	1.736e-05	SLC26A7,RUNX1T1	intergenic
rs10980897	chr9_114205328	9	114205328	0.3497	0.08098	0.02087	C/T	0.3174	1.753e-05	KIAA0368	intronic
rs77831606	chr7_121608396	7	121608396	-0.6007	0.1393	0.02079	A/G	0.06927	1.799e-05	PTPRZ1	intronic
rs78496134	chr1_106674310	1	106674310	-1.052	0.2446	0.0204	G/A	0.01936	1.878e-05	LINC01677,LINC01661	intergenic
rs73070041	chr12_17430241	12	17430241	0.7771	0.1808	0.02042	C/G	0.04067	1.921e-05	SKP1P2,LINC02378	intergenic
rs73070044	chr12_17431399	12	17431399	0.7771	0.1808	0.02042	G/C	0.04124	1.921e-05	SKP1P2,LINC02378	intergenic
rs2898836	chr15_101312579	15	101312579	-0.4083	0.09506	0.02049	T/C	0.1701	1.94e-05	ASB7,ALDH1A3	intergenic
rs2326213	chr8_59812459	8	59812459	0.32	0.07449	0.02091	G/A	0.4937	1.944e-05	TOX	intronic
rs117458466	chr1_18144493	1	18144493	0.6721	0.1566	0.02069	C/G	0.05729	1.967e-05	ACTL8	intronic
rs80180593	chr11_128022168	11	128022168	0.8155	0.19	0.02038	G/C	0.04496	1.972e-05	LOC101929497,LINC02098	intergenic
rs146526220	chr20_2984854	20	2984854	0.6414	0.1498	0.0206	A/G	0.06129	2.052e-05	PTPRA	intronic
chr9_92517624	chr9_92517624	9	92517624	0.3364	0.07864	0.02064	C/A	0.3185	2.101e-05	UNQ6494,LOC101927847	intergenic
rs139120036	chr2_173685986	2	173685986	1.358	0.3177	0.0201	C/T	0.01253	2.119e-05	RAPGEF4	intronic
chr16_6525832	chr16_6525832	16	6525832	-0.3202	0.07496	0.02026	A/G	0.4079	2.155e-05	RBFOX1	intronic
rs77155602	chr9_114153208	9	114153208	0.3437	0.08047	0.02063	T/C	0.312	2.16e-05	KIAA0368	intronic
rs6138992	chr20_3024372	20	3024372	0.5767	0.1351	0.02028	C/T	0.07255	2.166e-05	GNRH2	intronic
rs80091966	chr7_121570897	7	121570897	-0.5883	0.1379	0.02017	C/T	0.07099	2.206e-05	PTPRZ1	intronic
rs55809634	chr1_201497479	1	201497479	0.4932	0.1156	0.0206	C/T	0.1043	2.211e-05	RPS10P7,NAV1	intergenic
rs150970758	chr14_44982008	14	44982008	-0.322	0.07548	0.0206	T/C	0.3717	2.213e-05	LOC105370473	ncRNA_intronic
rs12152984	chr5_173007836	5	173007836	0.6116	0.1435	0.02006	C/T	0.06408	2.227e-05	LOC285593	ncRNA_exonic
rs193070909	chr1_115502989	1	115502989	1.382	0.3243	0.02	G/A	0.01118	2.243e-05	SYCP1	intronic
rs12893426	chr14_44998349	14	44998349	-0.3228	0.07575	0.02065	C/T	0.3726	2.26e-05	LOC105370473	ncRNA_intronic
rs28651936	chr8_92603751	8	92603751	0.768	0.1803	0.02003	A/C	0.04598	2.263e-05	SLC26A7,RUNX1T1	intergenic
rs573474099	chr22_23763061	22	23763061	0.9469	0.2223	0.02	T/C	0.02759	2.268e-05	ZDHHC8P1,LINC01659	intergenic
rs12587249	chr14_44990638	14	44990638	-0.3225	0.0757	0.02055	G/C	0.3501	2.271e-05	LOC105370473	ncRNA_intronic
chr16_6526273	chr16_6526273	16	6526273	-0.317	0.07442	0.02073	A/G	0.4397	2.28e-05	RBFOX1	intronic
rs146278412	chr7_121599091	7	121599091	-0.5903	0.1386	0.02026	T/A	0.07064	2.284e-05	PTPRZ1	intronic
rs118160360	chr9_12135540	9	12135540	0.4723	0.111	0.02003	T/C	0.1221	2.303e-05	PTPRD-AS2,TYRP1	intergenic
rs373618252	chr3_50371316	3	50371316	1.633	0.3836	0.01999	C/T	0.01018	2.305e-05	RASSF1	intronic
rs73070070	chr12_17440183	12	17440183	0.7648	0.1797	0.02003	T/C	0.0426	2.306e-05	SKP1P2,LINC02378	intergenic
rs73070064	chr12_17436733	12	17436733	0.7586	0.1784	0.02005	A/G	0.04235	2.333e-05	SKP1P2,LINC02378	intergenic
rs10077254	chr5_173006447	5	173006447	0.5091	0.1197	0.02018	T/C	0.1037	2.339e-05	LOC285593	upstream
rs72776057	chr5_85746102	5	85746102	1.216	0.2861	0.01991	A/C	0.01628	2.371e-05	NBPF22P,COX7C	intergenic
rs10481665	chr9_114194620	9	114194620	0.3418	0.08043	0.02064	A/G	0.3117	2.372e-05	KIAA0368	intronic
rs59658833	chr3_50312822	3	50312822	1.584	0.373	0.01986	C/T	0.01084	2.403e-05	SEMA3B	exonic
rs72934917	chr1_67925615	1	67925615	-0.545	0.1284	0.01998	C/T	0.08681	2.434e-05	SERBP1,GADD45A	intergenic
rs62206061	chr20_3034099	20	3034099	0.4903	0.1156	0.02006	C/T	0.1103	2.452e-05	MRPS26,OXT	intergenic
rs113027661	chr11_127976487	11	127976487	0.8124	0.1915	0.01992	C/A	0.04502	2.456e-05	LOC101929497,LINC02098	intergenic
rs56162493	chr1_201497475	1	201497475	0.4854	0.1144	0.0204	T/A	0.1041	2.461e-05	RPS10P7,NAV1	intergenic
rs72934929	chr1_67929952	1	67929952	-0.5338	0.1259	0.01991	G/A	0.0888	2.474e-05	SERBP1,GADD45A	intergenic
chr10_20677249	chr10_20677249	10	20677249	0.3339	0.07878	0.02039	T/A	0.3338	2.495e-05	PLXDC2,MIR4675	intergenic
chr16_6523671	chr16_6523671	16	6523671	-0.3147	0.07427	0.02029	A/C	0.4389	2.506e-05	RBFOX1	intronic
chr1_211203217	chr1_211203217	1	211203217	0.5133	0.1212	0.01986	C/T	0.09856	2.507e-05	KCNH1	intronic
chr10_1343596	chr10_1343596	10	1343596	-0.3788	0.08941	0.02003	T/C	0.1964	2.509e-05	ADARB2	intronic
rs76962714	chr11_127928403	11	127928403	0.8267	0.1952	0.01982	C/T	0.04425	2.521e-05	LOC101929497,LINC02098	intergenic
rs72790490	chr5_126836517	5	126836517	1.091	0.2577	0.01982	C/T	0.01565	2.528e-05	MEGF10,PRRC1	intergenic
rs75714560	chr8_41621145	8	41621145	0.5752	0.1359	0.01994	G/A	0.07547	2.54e-05	ANK1	intronic
rs58830410	chr8_92570219	8	92570219	0.7378	0.1744	0.01977	T/C	0.04762	2.563e-05	SLC26A7,RUNX1T1	intergenic
rs148500916	chr9_35301228	9	35301228	1.5	0.3547	0.01986	C/T	0.0126	2.586e-05	UNC13B	intronic
chr8_59814688	chr8_59814688	8	59814688	-0.3164	0.07481	0.02047	T/G	0.4961	2.594e-05	TOX	intronic
rs6138979	chr20_2990333	20	2990333	0.5923	0.1401	0.01979	A/G	0.06953	2.608e-05	PTPRA	intronic
rs6572259	chr14_44988074	14	44988074	-0.3182	0.0753	0.02032	A/G	0.3715	2.634e-05	LOC105370473	ncRNA_intronic
rs78423185	chr1_18149094	1	18149094	0.6234	0.1476	0.01972	A/C	0.06587	2.642e-05	ACTL8	intronic
rs144908138	chr20_31882778	20	31882778	-0.8114	0.1921	0.01974	T/C	0.03912	2.644e-05	BPIFB1	intronic
rs11941078	chr4_111513721	4	111513721	-0.6718	0.1592	0.01974	C/G	0.05981	2.702e-05	ENPEP,PANCR	intergenic
rs10980898	chr9_114205562	9	114205562	0.3436	0.08146	0.02029	A/G	0.3107	2.729e-05	KIAA0368	intronic
rs151178881	chr16_26435379	16	26435379	1.222	0.2897	0.01957	C/A	0.01763	2.73e-05	HS3ST4,C16orf82	intergenic
rs11024721	chr11_18603004	11	18603004	-0.4372	0.1038	0.01985	A/G	0.1354	2.789e-05	UEVLD	intronic
rs41465450	chr9_114238515	9	114238515	0.3258	0.0774	0.02032	A/G	0.4648	2.839e-05	KIAA0368	intronic
rs113026813	chr11_127949922	11	127949922	0.7577	0.1801	0.01948	G/A	0.04789	2.849e-05	LOC101929497,LINC02098	intergenic
rs7142451	chr14_44995962	14	44995962	-0.3173	0.07544	0.02016	T/C	0.3678	2.87e-05	LOC105370473	ncRNA_intronic
rs1331374	chr9_12486143	9	12486143	0.3967	0.09439	0.0201	A/T	0.1748	2.913e-05	PTPRD-AS2,TYRP1	intergenic
rs7305208	chr12_17461917	12	17461917	0.7645	0.182	0.01956	C/G	0.04027	2.947e-05	SKP1P2,LINC02378	intergenic
rs78357050	chr6_146566154	6	146566154	-0.7554	0.1799	0.01949	G/A	0.03982	2.954e-05	GRM1	intronic
rs4565548	chr9_12488090	9	12488090	0.3904	0.09297	0.01982	T/A	0.1829	2.959e-05	PTPRD-AS2,TYRP1	intergenic
rs9859120	chr3_184460390	3	184460390	-0.4449	0.106	0.01969	A/G	0.1398	2.977e-05	MAGEF1,LINC02069	intergenic
rs10210914	chr2_137762547	2	137762547	-0.4296	0.1024	0.01968	G/A	0.154	2.988e-05	THSD7B	intronic
chr11_24421770	chr11_24421770	11	24421770	-0.304	0.07244	0.02002	A/G	0.4845	2.992e-05	MIR8054,LUZP2	intergenic
rs149217959	chr22_23760719	22	23760719	0.9804	0.2339	0.01945	G/C	0.02723	3.044e-05	ZDHHC8P1,LINC01659	intergenic
rs4963711	chr12_23841415	12	23841415	0.3405	0.08122	0.01991	A/G	0.2955	3.047e-05	SOX5	intronic
chr5_119019195	chr5_119019195	5	119019195	0.4215	0.1006	0.0194	T/G	0.136	3.081e-05	FAM170A,PRR16	intergenic
rs11577142	chr1_201508050	1	201508050	0.4958	0.1184	0.02008	C/T	0.1005	3.098e-05	RPS10P7,NAV1	intergenic
rs138135958	chr5_13361785	5	13361785	-1.015	0.2423	0.01934	T/G	0.02308	3.102e-05	LINC02220,DNAH5	intergenic
rs11200559	chr10_124097427	10	124097427	-0.3497	0.08352	0.01966	T/G	0.28	3.112e-05	BTBD16	intronic
rs78199333	chr8_41614258	8	41614258	0.5653	0.1351	0.01952	C/A	0.07785	3.132e-05	ANK1	intronic
rs544242842	chr17_73717151	17	73717151	1.381	0.3301	0.01938	A/G	0.01088	3.137e-05	ITGB4	upstream
rs13006548	chr2_199259273	2	199259273	-0.8597	0.2056	0.01933	A/G	0.03199	3.184e-05	LINC01923,SATB2	intergenic
rs143600588	chr6_120813363	6	120813363	0.978	0.234	0.01927	A/G	0.02519	3.213e-05	MIR3144,TBC1D32	intergenic
chr1_211212946	chr1_211212946	1	211212946	0.5098	0.122	0.0194	A/C	0.09973	3.242e-05	KCNH1	intronic
rs9369630	chr6_46654746	6	46654746	0.8514	0.2039	0.01924	G/C	0.03197	3.261e-05	LOC101926934	ncRNA_intronic
chr8_59817454	chr8_59817454	8	59817454	-0.3066	0.07344	0.01982	T/C	0.4842	3.28e-05	TOX	intronic
rs7803161	chr7_48976637	7	48976637	0.5696	0.1365	0.01925	C/A	0.07611	3.316e-05	CDC14C,VWC2	intergenic
rs73412992	chr9_12315913	9	12315913	-0.5224	0.1252	0.01953	G/A	0.09744	3.322e-05	PTPRD-AS2,TYRP1	intergenic
rs1411947	chr9_12482266	9	12482266	0.3913	0.09387	0.0193	G/A	0.174	3.365e-05	PTPRD-AS2,TYRP1	intergenic
rs983121	chr9_12489681	9	12489681	0.3928	0.09423	0.01951	A/G	0.1823	3.377e-05	PTPRD-AS2,TYRP1	intergenic
rs113515206	chr14_44983603	14	44983603	-0.314	0.07536	0.01975	G/A	0.3722	3.397e-05	LOC105370473	ncRNA_intronic
rs201816409	chr13_104124408	13	104124408	0.7509	0.1802	0.01922	G/A	0.04087	3.397e-05	LINC01309,DAOA-AS1	intergenic
rs9404292	chr6_103442536	6	103442536	0.3203	0.07688	0.0196	C/G	0.3675	3.411e-05	GRIK2,HACE1	intergenic
rs2544165	chr7_133920443	7	133920443	-0.3715	0.08919	0.01955	A/G	0.2075	3.415e-05	LRGUK	intronic
rs66607062	chr14_44990009	14	44990009	-0.3143	0.07546	0.01998	C/T	0.3702	3.426e-05	LOC105370473	ncRNA_intronic
rs7020220	chr9_12495309	9	12495309	0.3923	0.09421	0.01952	T/C	0.1736	3.431e-05	PTPRD-AS2,TYRP1	intergenic
rs9789784	chr20_36829186	20	36829186	0.8149	0.1959	0.0191	T/C	0.03474	3.485e-05	TGM2,KIAA1755	intergenic
rs116420162	chr5_126873844	5	126873844	1.08	0.26	0.01911	T/C	0.01872	3.565e-05	PRRC1	intronic
rs28735086	chr8_92570817	8	92570817	0.7322	0.1764	0.01904	C/G	0.04638	3.613e-05	SLC26A7,RUNX1T1	intergenic
rs58606170	chr1_67924016	1	67924016	-0.5391	0.1299	0.01919	C/T	0.08584	3.617e-05	SERBP1,GADD45A	intergenic
rs182123999	chr11_128013465	11	128013465	0.8155	0.1964	0.01917	C/A	0.04207	3.621e-05	LOC101929497,LINC02098	intergenic
chr8_59817473	chr8_59817473	8	59817473	-0.3063	0.07377	0.01979	C/T	0.4827	3.628e-05	TOX	intronic
rs7660900	chr4_121019286	4	121019286	-0.3777	0.09112	0.01918	A/G	0.187	3.718e-05	MAD2L1,PRDM5	intergenic
rs1576659	chr9_12483221	9	12483221	0.3937	0.095	0.01921	A/G	0.1768	3.737e-05	PTPRD-AS2,TYRP1	intergenic
chr4_84552920	chr4_84552920	4	84552920	0.3191	0.077	0.0194	A/G	0.3909	3.749e-05	GPAT3,LOC101928978	intergenic
rs73055327	chr12_17446753	12	17446753	0.7411	0.179	0.01897	A/G	0.04067	3.782e-05	SKP1P2,LINC02378	intergenic
chr5_114821140	chr5_114821140	5	114821140	-0.3158	0.07627	0.01953	C/T	0.4061	3.798e-05	CCDC112,FEM1C	intergenic
rs72776040	chr5_85711192	5	85711192	1.167	0.2822	0.01885	T/C	0.01595	3.891e-05	NBPF22P,COX7C	intergenic
rs117620763	chr13_45271019	13	45271019	0.9915	0.2398	0.01889	C/T	0.02452	3.896e-05	TSC22D1-AS1,LINC00330	intergenic
rs190830649	chr7_6987836	7	6987836	-1.168	0.2827	0.01905	A/G	0.01956	3.915e-05	CCZ1B,MIR3683	intergenic
rs73055371	chr12_17482911	12	17482911	0.7259	0.1756	0.0189	A/G	0.04033	3.918e-05	SKP1P2,LINC02378	intergenic
rs10980902	chr9_114224094	9	114224094	0.337	0.08154	0.01934	A/C	0.3186	3.929e-05	KIAA0368	intronic
rs144791335	chr20_31748644	20	31748644	-0.7827	0.1894	0.01889	T/G	0.03678	3.929e-05	BPIFB4,BPIFA2	intergenic
chr10_1343614	chr10_1343614	10	1343614	-0.3717	0.08995	0.0191	T/C	0.1956	3.932e-05	ADARB2	intronic
chr8_59817068	chr8_59817068	8	59817068	-0.3062	0.07411	0.01941	A/G	0.4838	3.937e-05	TOX	intronic
chr10_1343558	chr10_1343558	10	1343558	-0.3723	0.09012	0.01914	G/T	0.1969	3.948e-05	ADARB2	intronic
rs149803357	chr5_53497820	5	53497820	1.367	0.3309	0.01883	G/A	0.01256	3.956e-05	ARL15	intronic
rs2389969	chr1_86069153	1	86069153	0.3086	0.0747	0.01933	T/C	0.4456	3.959e-05	CYR61,ZNHIT6	intergenic
rs141429126	chr2_173727565	2	173727565	1.339	0.3243	0.01879	T/G	0.01118	3.961e-05	RAPGEF4	intronic
chr14_103433816	chr14_103433816	14	103433816	-0.4318	0.1046	0.01912	C/T	0.1693	3.978e-05	CDC42BPB	intronic
rs148375915	chr18_26616378	18	26616378	1.183	0.2866	0.01882	G/A	0.01832	3.986e-05	CDH2,MIR302F	intergenic
rs79976806	chr9_114141238	9	114141238	0.3303	0.08002	0.01932	C/T	0.317	4.017e-05	KIAA0368	intronic
rs78228351	chr3_5322585	3	5322585	0.5599	0.1357	0.01885	A/C	0.07143	4.036e-05	MIR4790,GRM7-AS3	intergenic
rs56292667	chr12_17481021	12	17481021	0.7422	0.1799	0.01881	T/C	0.0415	4.037e-05	SKP1P2,LINC02378	intergenic
rs74418209	chr6_146374255	6	146374255	-0.7541	0.1829	0.01878	C/T	0.03749	4.103e-05	GRM1	intronic
rs9864839	chr3_184461684	3	184461684	-0.5576	0.1353	0.0189	A/G	0.07629	4.115e-05	MAGEF1,LINC02069	intergenic
rs983122	chr9_12489582	9	12489582	0.3891	0.09441	0.01904	A/T	0.1815	4.127e-05	PTPRD-AS2,TYRP1	intergenic
rs6132998	chr20_2970296	20	2970296	0.5793	0.1406	0.01891	C/G	0.06687	4.133e-05	PTPRA	intronic
rs17472731	chr12_23841426	12	23841426	0.3292	0.07989	0.01923	C/A	0.3099	4.143e-05	SOX5	intronic
chr13_22426713	chr13_22426713	13	22426713	-1.04	0.2524	0.01869	A/G	0.01898	4.16e-05	FGF9,LINC00424	intergenic
rs113392296	chr5_85754769	5	85754769	1.18	0.2868	0.01868	A/G	0.01562	4.258e-05	NBPF22P,COX7C	intergenic
rs6465777	chr7_100532911	7	100532911	0.4189	0.1018	0.01885	T/C	0.1589	4.26e-05	ACHE,MUC3A	intergenic
rs10887140	chr10_124102304	10	124102304	-0.3256	0.07916	0.01899	A/G	0.3245	4.278e-05	BTBD16,PLEKHA1	intergenic
rs180987942	chr10_66273054	10	66273054	1.391	0.3383	0.01861	G/A	0.01321	4.315e-05	REEP3,ANXA2P3	intergenic
rs73055352	chr12_17461085	12	17461085	0.765	0.1861	0.01881	T/C	0.0368	4.324e-05	SKP1P2,LINC02378	intergenic
chr2_199256132	chr2_199256132	2	199256132	-0.8671	0.211	0.01877	C/T	0.03016	4.336e-05	LINC01923,SATB2	intergenic
rs62374927	chr5_85742019	5	85742019	1.097	0.267	0.01865	T/C	0.01871	4.353e-05	NBPF22P,COX7C	intergenic
rs200391193	chr19_8858308	19	8858308	0.5025	0.1224	0.01879	G/T	0.08729	4.417e-05	OR2Z1,ZNF558	intergenic
rs2060423	chr17_31987790	17	31987790	-0.4578	0.1115	0.01877	A/G	0.1208	4.42e-05	ASIC2	intronic
rs3818719	chr9_114173689	9	114173689	0.3296	0.08031	0.01902	A/G	0.3122	4.434e-05	KIAA0368	intronic
rs73070050	chr12_17431914	12	17431914	0.7138	0.1739	0.01859	T/G	0.04292	4.443e-05	SKP1P2,LINC02378	intergenic
rs150211876	chr2_151372962	2	151372962	-1.193	0.2907	0.01864	T/C	0.01604	4.462e-05	RND3,LINC01920	intergenic
rs61134957	chr8_92599003	8	92599003	0.7078	0.1726	0.01857	C/A	0.04734	4.478e-05	SLC26A7,RUNX1T1	intergenic
chr2_199258142	chr2_199258142	2	199258142	-0.8578	0.2092	0.01859	A/G	0.03165	4.485e-05	LINC01923,SATB2	intergenic
rs58909817	chr1_201497056	1	201497056	0.4718	0.115	0.01903	C/T	0.1057	4.493e-05	RPS10P7,NAV1	intergenic
rs4058061	chr4_169650351	4	169650351	0.5224	0.1274	0.01873	G/A	0.08882	4.506e-05	PALLD	intronic
rs6138986	chr20_3018280	20	3018280	0.5973	0.1458	0.01873	T/C	0.06605	4.555e-05	PTPRA	intronic
rs6672166	chr1_201502592	1	201502592	0.4779	0.1166	0.01898	G/A	0.1088	4.556e-05	RPS10P7,NAV1	intergenic
rs1959379	chr14_44974966	14	44974966	-0.3127	0.07631	0.01913	A/G	0.3715	4.561e-05	FSCB	exonic
rs3812751	chr11_12314927	11	12314927	0.3039	0.0742	0.01881	T/G	0.4167	4.593e-05	MICALCL	intronic
rs7910801	chr10_126037889	10	126037889	-0.8804	0.215	0.01856	G/A	0.02861	4.599e-05	CHST15,OAT	intergenic
rs34658195	chr9_114206278	9	114206278	0.3293	0.0804	0.01907	C/T	0.3184	4.607e-05	KIAA0368	intronic
chr9_12490247	chr9_12490247	9	12490247	0.3883	0.09492	0.01907	A/G	0.1791	4.695e-05	PTPRD-AS2,TYRP1	intergenic
rs1118997	chr14_44989699	14	44989699	-0.31	0.07577	0.019	T/C	0.3718	4.695e-05	LOC105370473	ncRNA_intronic
rs73055366	chr12_17474052	12	17474052	0.7273	0.1778	0.01851	A/G	0.04189	4.705e-05	SKP1P2,LINC02378	intergenic
rs3809429	chr14_44975606	14	44975606	-0.3082	0.07539	0.01891	T/G	0.3717	4.753e-05	FSCB	exonic
rs140153024	chr6_146324944	6	146324944	-0.7604	0.186	0.01857	T/C	0.03598	4.764e-05	SHPRH,GRM1	intergenic
rs113531297	chr5_85742534	5	85742534	1.209	0.2961	0.01843	A/G	0.01495	4.837e-05	NBPF22P,COX7C	intergenic
chr1_211117131	chr1_211117131	1	211117131	0.5037	0.1234	0.01848	A/G	0.09856	4.863e-05	KCNH1	intronic
rs12725631	chr1_201501967	1	201501967	0.4866	0.1193	0.01893	C/T	0.1011	4.913e-05	RPS10P7,NAV1	intergenic
rs79125958	chr11_127959325	11	127959325	0.7116	0.1744	0.01839	C/G	0.04956	4.925e-05	LOC101929497,LINC02098	intergenic
rs10906535	chr10_13942170	10	13942170	0.3419	0.08384	0.01859	T/C	0.2715	4.955e-05	FRMD4A	intronic
rs547329689	chr17_94869	17	94869	-0.6377	0.1564	0.01883	T/C	0.04472	4.996e-05	RPH3AL	intronic
rs3746692	chr20_2985533	20	2985533	0.5762	0.1414	0.01846	A/C	0.06958	5.006e-05	PTPRA	intronic
rs75294137	chr1_24524741	1	24524741	-0.5283	0.1296	0.01855	G/A	0.08557	5.006e-05	IFNLR1,LOC284632	intergenic
rs7754232	chr6_134737409	6	134737409	-0.3092	0.07591	0.01865	A/G	0.4969	5.052e-05	SGK1,LOC101928231	intergenic
chr16_6525983	chr16_6525983	16	6525983	-0.3039	0.07467	0.01856	C/T	0.4372	5.117e-05	RBFOX1	intronic
rs17188755	chr1_211124851	1	211124851	0.5005	0.123	0.01847	T/C	0.09663	5.15e-05	KCNH1	intronic
rs2971165	chr12_17447573	12	17447573	0.7405	0.182	0.0184	A/G	0.04266	5.164e-05	SKP1P2,LINC02378	intergenic
chr16_6525591	chr16_6525591	16	6525591	-0.3044	0.07485	0.01869	T/A	0.4406	5.211e-05	RBFOX1	intronic
chr10_1343726	chr10_1343726	10	1343726	-0.3678	0.09049	0.01847	A/G	0.1973	5.234e-05	ADARB2	intronic
rs62374933	chr5_85747571	5	85747571	1.057	0.26	0.01828	T/C	0.02039	5.25e-05	NBPF22P,COX7C	intergenic
rs189864317	chr18_11977445	18	11977445	1.315	0.3237	0.01818	T/A	0.01185	5.291e-05	MPPE1,IMPA2	intergenic
rs77411036	chr2_98022187	2	98022187	0.5048	0.1243	0.01836	G/A	0.09726	5.307e-05	LOC100506076,LOC100506076	intergenic
chr8_59816985	chr8_59816985	8	59816985	-0.3017	0.07434	0.01871	T/C	0.4838	5.374e-05	TOX	intronic
rs75990319	chr6_146259703	6	146259703	-0.733	0.1806	0.01821	C/T	0.03917	5.375e-05	SHPRH	intronic
rs78180864	chr2_237514142	2	237514142	0.4903	0.1208	0.01833	A/G	0.1092	5.38e-05	ACKR3,LOC93463	intergenic
rs7957256	chr12_96645451	12	96645451	0.3425	0.08439	0.0186	A/G	0.2404	5.388e-05	ELK3	intronic
rs11008757	chr10_32364373	10	32364373	-0.5155	0.1271	0.01853	A/G	0.08067	5.406e-05	KIF5B,EPC1	intergenic
chr5_84111924	chr5_84111924	5	84111924	0.3752	0.09249	0.0186	A/G	0.2008	5.434e-05	EDIL3,NBPF22P	intergenic
rs55822116	chr13_22421146	13	22421146	-1.162	0.2864	0.01815	A/G	0.01632	5.434e-05	FGF9,LINC00424	intergenic
chr6_159673246	chr6_159673246	6	159673246	-1.143	0.2817	0.01814	A/G	0.01358	5.449e-05	FNDC1	intronic
rs263492	chr1_87223004	1	87223004	-0.4012	0.09895	0.01865	G/A	0.1622	5.489e-05	SH3GLB1,SELENOF	intergenic
rs7107692	chr11_128028053	11	128028053	0.7604	0.1877	0.01817	A/G	0.04337	5.526e-05	LOC101929497,LINC02098	intergenic
rs7174311	chr15_101309981	15	101309981	-0.3917	0.09668	0.0185	C/T	0.1657	5.535e-05	ASB7,ALDH1A3	intergenic
rs181077884	chr3_5326380	3	5326380	0.7308	0.1804	0.01837	T/G	0.03957	5.542e-05	MIR4790,GRM7-AS3	intergenic
rs73070043	chr12_17430589	12	17430589	0.7297	0.1802	0.01816	A/G	0.04232	5.602e-05	SKP1P2,LINC02378	intergenic
chr5_119034203	chr5_119034203	5	119034203	0.4161	0.1028	0.01851	G/T	0.1288	5.615e-05	FAM170A,PRR16	intergenic
rs116872485	chr4_88834979	4	88834979	0.4631	0.1144	0.01836	A/G	0.1117	5.618e-05	MEPE,SPP1	intergenic
rs147805845	chr20_31741052	20	31741052	-0.7811	0.1931	0.01816	G/A	0.03681	5.666e-05	BPIFB4,BPIFA2	intergenic
rs1389428	chr4_121045484	4	121045484	-0.3746	0.09259	0.01881	A/G	0.1764	5.677e-05	MAD2L1,PRDM5	intergenic
rs6059125	chr20_31746134	20	31746134	-0.7811	0.1932	0.01814	C/G	0.03515	5.711e-05	BPIFB4,BPIFA2	intergenic
rs73070039	chr12_17429226	12	17429226	0.7286	0.1802	0.01812	G/A	0.0413	5.715e-05	SKP1P2,LINC02378	intergenic
chr10_1343928	chr10_1343928	10	1343928	-0.3659	0.09056	0.0182	T/C	0.1973	5.791e-05	ADARB2	intronic
rs73309648	chr8_92606156	8	92606156	0.7207	0.1784	0.01805	A/G	0.04592	5.811e-05	SLC26A7,RUNX1T1	intergenic
rs116202618	chr12_17432798	12	17432798	0.7226	0.1789	0.01814	G/C	0.04007	5.839e-05	SKP1P2,LINC02378	intergenic
rs188064296	chr16_33013606	16	33013606	1.042	0.258	0.01814	G/T	0.01977	5.842e-05	SLC6A10P,TP53TG3B	intergenic
rs2964885	chr5_85629221	5	85629221	1.238	0.3064	0.018	A/G	0.01491	5.844e-05	NBPF22P,COX7C	intergenic
chr12_115840049	chr12_115840049	12	115840049	0.3014	0.07465	0.01842	C/G	0.3923	5.87e-05	TBX3,MED13L	intergenic
rs116118910	chr4_112504959	4	112504959	0.3215	0.07963	0.01854	C/T	0.3246	5.886e-05	PITX2,C4orf32	intergenic
rs73997435	chr2_237510596	2	237510596	0.4172	0.1034	0.01849	G/A	0.1472	5.903e-05	ACKR3,LOC93463	intergenic
rs9481890	chr6_119522353	6	119522353	0.3824	0.09476	0.01811	C/T	0.1836	5.919e-05	MAN1A1	intronic
rs142344584	chr5_13341420	5	13341420	-0.957	0.2373	0.01803	G/A	0.02381	5.975e-05	LINC02220,DNAH5	intergenic
rs11579770	chr1_201497511	1	201497511	0.4598	0.114	0.01834	T/C	0.1074	5.979e-05	RPS10P7,NAV1	intergenic
rs73055340	chr12_17456260	12	17456260	0.718	0.178	0.01798	C/T	0.04218	5.988e-05	SKP1P2,LINC02378	intergenic
rs59237362	chr17_75592841	17	75592841	-0.3683	0.09133	0.01858	T/C	0.2197	6.002e-05	LOC100507351,LINC01987	intergenic
chr5_31943046	chr5_31943046	5	31943046	-0.388	0.09626	0.01849	C/T	0.1842	6.067e-05	PDZD2	intronic
rs150053107	chr6_103454730	6	103454730	0.309	0.07668	0.01839	A/G	0.3676	6.071e-05	GRIK2,HACE1	intergenic
chr5_119027897	chr5_119027897	5	119027897	0.4038	0.1002	0.01801	G/C	0.1342	6.077e-05	FAM170A,PRR16	intergenic
rs142299531	chr4_107580844	4	107580844	-1.075	0.2668	0.01791	C/T	0.02003	6.092e-05	LINC02173,DKK2	intergenic
rs76420131	chr17_65653470	17	65653470	-0.8731	0.2168	0.01802	C/A	0.03099	6.127e-05	PITPNC1	intronic
rs58747819	chr20_3001638	20	3001638	0.5522	0.1371	0.0181	G/T	0.07442	6.134e-05	PTPRA	intronic
rs10018845	chr4_121046900	4	121046900	-0.3746	0.09302	0.01843	A/G	0.1779	6.139e-05	MAD2L1,PRDM5	intergenic
rs10030698	chr4_121026270	4	121026270	-0.3985	0.09896	0.01813	T/C	0.1518	6.15e-05	MAD2L1,PRDM5	intergenic
rs6936802	chr6_64680963	6	64680963	0.334	0.08295	0.01835	G/A	0.3001	6.161e-05	EYS	intronic
rs3808685	chr9_17740152	9	17740152	-0.3072	0.07631	0.01819	A/T	0.3674	6.169e-05	SH3GL2	intronic
rs11877067	chr18_2392181	18	2392181	0.3128	0.0777	0.01844	C/T	0.3254	6.171e-05	LINC00470,METTL4	intergenic
rs12186797	chr5_85755252	5	85755252	1.061	0.2636	0.01796	G/A	0.01909	6.181e-05	NBPF22P,COX7C	intergenic
rs11639142	chr15_101310736	15	101310736	-0.3858	0.09584	0.01798	C/T	0.171	6.186e-05	ASB7,ALDH1A3	intergenic
rs117370456	chr7_31345714	7	31345714	1.136	0.2823	0.01785	C/T	0.01864	6.215e-05	ADCYAP1R1,NEUROD6	intergenic
rs55892730	chr5_85724465	5	85724465	1.136	0.2823	0.01785	T/C	0.01561	6.215e-05	NBPF22P,COX7C	intergenic
rs12244353	chr10_105476082	10	105476082	-0.354	0.08797	0.01811	T/C	0.2224	6.22e-05	SH3PXD2A	intronic
rs148404031	chr22_23759118	22	23759118	0.9316	0.2315	0.0179	T/C	0.02723	6.224e-05	ZDHHC8P1,LINC01659	intergenic
rs73044663	chr7_9370088	7	9370088	0.4017	0.09986	0.01806	A/G	0.1761	6.245e-05	NXPH1,PER4	intergenic
rs114901726	chr7_121602541	7	121602541	-0.5619	0.1397	0.01829	G/T	0.06519	6.275e-05	PTPRZ1	intronic
rs73068053	chr12_17395263	12	17395263	0.7107	0.1767	0.0179	A/T	0.04229	6.295e-05	SKP1P2,LINC02378	intergenic
rs151270212	chr5_85755584	5	85755584	1.135	0.2824	0.01784	T/A	0.01661	6.301e-05	NBPF22P,COX7C	intergenic
rs11576996	chr1_201499448	1	201499448	0.465	0.1157	0.01812	T/A	0.1097	6.311e-05	RPS10P7,NAV1	intergenic
rs73131802	chr2_237534400	2	237534400	0.6307	0.1569	0.01818	A/G	0.05805	6.314e-05	ACKR3,LOC93463	intergenic
chr9_12491250	chr9_12491250	9	12491250	0.3751	0.09334	0.01814	G/A	0.1883	6.362e-05	PTPRD-AS2,TYRP1	intergenic
chr11_24454112	chr11_24454112	11	24454112	-0.2939	0.07313	0.01814	A/G	0.4993	6.363e-05	MIR8054,LUZP2	intergenic
rs79661386	chr6_146235067	6	146235067	-0.7723	0.1922	0.01799	C/A	0.03596	6.374e-05	SHPRH	intronic
rs117188935	chr9_96390799	9	96390799	-1.21	0.3012	0.01781	G/A	0.01492	6.386e-05	PHF2	intronic
rs6692330	chr1_201506613	1	201506613	0.4613	0.1148	0.01809	A/G	0.1118	6.392e-05	RPS10P7,NAV1	intergenic
rs74790778	chr5_94214792	5	94214792	-0.7281	0.1813	0.01793	T/C	0.04201	6.392e-05	MCTP1	intronic
rs2942578	chr12_17450756	12	17450756	0.7079	0.1762	0.01781	T/C	0.04391	6.396e-05	SKP1P2,LINC02378	intergenic
rs11582434	chr1_201507911	1	201507911	0.4537	0.1129	0.01861	A/C	0.1183	6.4e-05	RPS10P7,NAV1	intergenic
rs76012197	chr7_70441526	7	70441526	-1.185	0.2951	0.01784	T/C	0.01429	6.412e-05	AUTS2,GALNT17	intergenic
rs10274484	chr7_150883226	7	150883226	0.6919	0.1723	0.01797	A/G	0.0476	6.448e-05	ASB10	intronic
chr6_159671636	chr6_159671636	6	159671636	-1.208	0.3008	0.01785	T/C	0.01326	6.456e-05	FNDC1	intronic
rs1832399	chr10_8351946	10	8351946	-0.8194	0.2041	0.01787	G/A	0.03713	6.457e-05	LINC00708,LOC105376398	intergenic
rs10980900	chr9_114216187	9	114216187	0.3224	0.08031	0.01827	C/T	0.3167	6.476e-05	KIAA0368	intronic
rs78221943	chr20_2979053	20	2979053	0.5768	0.1437	0.01798	G/A	0.06619	6.48e-05	PTPRA	intronic
rs904497	chr3_5320535	3	5320535	0.5547	0.1382	0.01788	A/C	0.07201	6.485e-05	MIR4790,GRM7-AS3	intergenic
rs73271906	chr17_25803214	17	25803214	-1.358	0.3385	0.01779	T/C	0.01018	6.499e-05	KSR1	intronic
rs6471286	chr8_92580131	8	92580131	0.6982	0.174	0.01785	T/C	0.04669	6.521e-05	SLC26A7,RUNX1T1	intergenic
rs61278674	chr10_18481737	10	18481737	-1.358	0.3385	0.01791	G/A	0.01057	6.575e-05	CACNB2	intronic
rs2339335	chr8_92581057	8	92581057	0.7532	0.1878	0.01799	G/T	0.04355	6.586e-05	SLC26A7,RUNX1T1	intergenic
rs76418402	chr2_173599834	2	173599834	0.6299	0.1571	0.01789	T/C	0.05285	6.62e-05	RAPGEF4-AS1	ncRNA_intronic
chr9_92518013	chr9_92518013	9	92518013	0.3074	0.0767	0.01838	A/G	0.3208	6.638e-05	UNQ6494,LOC101927847	intergenic
rs12055989	chr7_121579915	7	121579915	-0.5598	0.1397	0.01799	T/A	0.06824	6.642e-05	PTPRZ1	intronic
rs1916872	chr7_121614326	7	121614326	-0.542	0.1352	0.01779	G/A	0.07279	6.643e-05	PTPRZ1	intronic
chr5_118999240	chr5_118999240	5	118999240	0.4055	0.1012	0.01806	A/G	0.1336	6.673e-05	FAM170A,PRR16	intergenic
rs1076956	chr11_127916095	11	127916095	0.7691	0.192	0.0178	G/A	0.04595	6.679e-05	LOC101929497,LINC02098	intergenic
rs9404290	chr6_103425386	6	103425386	0.3085	0.07698	0.0182	T/G	0.3646	6.679e-05	GRIK2,HACE1	intergenic
rs7106647	chr11_128031504	11	128031504	0.7819	0.1952	0.01783	C/T	0.04394	6.701e-05	LOC101929497,LINC02098	intergenic
rs111984706	chr4_49618926	4	49618926	-0.6517	0.1627	0.01815	T/G	0.05803	6.72e-05	CWH43,NONE	intergenic
rs73476494	chr15_100648813	15	100648813	0.6166	0.154	0.01782	G/C	0.06194	6.72e-05	ADAMTS17	intronic
rs8020925	chr14_28333696	14	28333696	-0.8257	0.2062	0.0178	G/A	0.03272	6.72e-05	LINC00645,FOXG1-AS1	intergenic
rs3859383	chr18_2376311	18	2376311	0.3158	0.07885	0.01837	A/G	0.2935	6.748e-05	LINC00470,METTL4	intergenic
rs67011688	chr19_6923667	19	6923667	-0.3812	0.0952	0.01818	G/A	0.1786	6.752e-05	ADGRE1	intronic
rs73025111	chr11_127976761	11	127976761	0.6979	0.1743	0.01779	T/A	0.0526	6.767e-05	LOC101929497,LINC02098	intergenic
rs9489622	chr6_119526350	6	119526350	0.3873	0.09675	0.01791	A/G	0.1758	6.769e-05	MAN1A1	intronic
rs72776041	chr5_85711213	5	85711213	1.148	0.2867	0.01771	T/C	0.01595	6.774e-05	NBPF22P,COX7C	intergenic
rs72776060	chr5_85754176	5	85754176	1.148	0.2867	0.01771	A/G	0.01628	6.774e-05	NBPF22P,COX7C	intergenic
rs1940754	chr11_127933535	11	127933535	0.739	0.1846	0.01772	G/A	0.04694	6.793e-05	LOC101929497,LINC02098	intergenic
rs35747893	chr1_201516454	1	201516454	0.4521	0.113	0.01809	G/A	0.1124	6.832e-05	RPS10P7,NAV1	intergenic
rs142556430	chr8_14242244	8	14242244	1.202	0.3005	0.01773	C/G	0.01801	6.836e-05	SGCZ	intronic
rs2320557	chr17_10173507	17	10173507	-0.3309	0.0827	0.01815	G/C	0.2581	6.846e-05	GAS7,MYH13	intergenic
chr1_211108047	chr1_211108047	1	211108047	0.5067	0.1266	0.01817	A/G	0.09462	6.849e-05	KCNH1	intronic
rs1075717	chr4_121010023	4	121010023	-0.3655	0.09138	0.0181	G/A	0.1801	6.877e-05	MAD2L1,PRDM5	intergenic
chr1_211167832	chr1_211167832	1	211167832	0.4886	0.1222	0.01785	T/G	0.09952	6.891e-05	KCNH1	intronic
rs12076873	chr1_201479129	1	201479129	0.4331	0.1083	0.01803	A/G	0.1322	6.9e-05	CSRP1,RPS10P7	intergenic
chr13_22423779	chr13_22423779	13	22423779	-1.112	0.278	0.01765	G/C	0.01732	6.902e-05	FGF9,LINC00424	intergenic
rs9312191	chr4_68720669	4	68720669	0.3037	0.07596	0.01821	A/G	0.4734	6.913e-05	TMPRSS11D	intronic
chr11_332795	chr11_332795	11	332795	1.271	0.3181	0.01767	A/G	0.01902	6.962e-05	IFITM3,B4GALNT4	intergenic
rs148247255	chr22_23761080	22	23761080	0.9351	0.234	0.01769	A/G	0.02721	6.969e-05	ZDHHC8P1,LINC01659	intergenic
chr10_20665854	chr10_20665854	10	20665854	0.3257	0.0815	0.01799	C/T	0.3052	6.977e-05	PLXDC2,MIR4675	intergenic
rs150929282	chr12_50453337	12	50453337	1.202	0.3007	0.01764	A/G	0.01662	6.981e-05	ASIC1	intronic
rs6941923	chr6_103422913	6	103422913	0.3082	0.07715	0.01789	C/G	0.3668	7.019e-05	GRIK2,HACE1	intergenic
chr9_3172093	chr9_3172093	9	3172093	-0.3527	0.08828	0.01785	T/C	0.2385	7.022e-05	PUM3,LINC01231	intergenic
rs6133008	chr20_3027978	20	3027978	0.5761	0.1442	0.01785	C/T	0.06431	7.029e-05	MRPS26	intronic
rs115568156	chr11_127916519	11	127916519	0.7319	0.1833	0.01767	C/G	0.04697	7.033e-05	LOC101929497,LINC02098	intergenic
rs1595932	chr4_68721915	4	68721915	0.3004	0.07524	0.01812	A/G	0.4926	7.073e-05	TMPRSS11D	intronic
rs9377418	chr6_103443006	6	103443006	0.3079	0.0771	0.01818	T/A	0.3671	7.079e-05	GRIK2,HACE1	intergenic
rs5998066	chr22_32042345	22	32042345	-0.7498	0.1878	0.01763	C/G	0.04456	7.08e-05	PISD	intronic
rs6471288	chr8_92581807	8	92581807	0.7163	0.1794	0.01767	C/T	0.04446	7.083e-05	SLC26A7,RUNX1T1	intergenic
chr2_37972022	chr2_37972022	2	37972022	-0.6449	0.1615	0.01771	G/T	0.05874	7.088e-05	CDC42EP3,LINC00211	intergenic
rs11793090	chr9_86936536	9	86936536	-1.182	0.296	0.01777	T/C	0.0158	7.092e-05	SLC28A3	intronic
chr10_1343198	chr10_1343198	10	1343198	-0.3586	0.08983	0.0178	G/A	0.197	7.109e-05	ADARB2	intronic
rs78774960	chr15_44152395	15	44152395	0.6724	0.1685	0.01773	G/A	0.04642	7.144e-05	WDR76	intronic
rs11653663	chr17_65655025	17	65655025	-0.8373	0.2099	0.01761	A/C	0.03195	7.157e-05	PITPNC1	intronic
rs147610729	chr12_75189220	12	75189220	0.8693	0.2179	0.01758	A/G	0.02646	7.188e-05	ATXN7L3B,KCNC2	intergenic
[truncated: 4,733 more rows]

## Sheet: CPD_known
rs#	ID	CHR	Position	BETA	SE	R2	A1/A2	MAF	Pvalue	Gene	Type
[truncated: 27 more rows]

[truncated: 2 more sheets: CPD-male-specific, CPD-male-specific_known]
